# Supplementary material for: 5-[(4-Eth­oxy­anilino)meth­yl]-N-(2-fluoro­phen­yl)-6-methyl-2-phenyl­pyrimidin-4-amine
Source: Acta Crystallogr Sect E Struct Rep Online. 2012 May 16;68(Pt 6):o1729–30. doi: 10.1107/S1600536812021046 (PMC3379319; doi:10.1107/S1600536812021046)
Supplement: Supplementary file 1 [file e-68-o1729-sup1.cif]

##############################################################################
#                                                                            #
# This CIF contains the data in a paper accepted for publication in          #
# Acta Crystallographica Section E. It conforms to the requirements of       #
# Notes for Authors for Acta Crystallographica Section E, and has been       #
# peer reviewed under the auspices of the IUCr Commission on Journals.       #
#                                                                            #
# Full details of the Crystallographic Information File format               #
# are given in the paper "The Crystallographic Information File (CIF):       #
# a New Standard Archive File for Crystallography" by S. R. Hall, F. H.      #
# Allen and I. D. Brown [Acta Cryst. (1991), A47, 655-685].                  #
#                                                                            #
# The current version of the core CIF dictionary is obtainable from          #
# ftp://ftp.iucr.org/pub/cif_core.dic.                                       #
#                                                                            #
# Software is freely available for graphical display of the structure(s)     #
# in this CIF. For information consult the CIF software page                 #
# http://www.iucr.org/resources/cif/software.                                #
#                                                                            #
# This file may be used for bona fide research purposes within the           #
# scientific community so long as proper attribution is given to the journal # 
# article from which it was obtained.                                        #
#                                                                            #
##############################################################################
data_I
_audit_creation_method     SHELXL-97
_chemical_name_systematic
;
5-[(4-Ethoxyanilino)methyl]-<i>N</i>-(2-fluorophenyl)-6-methyl-\
2-phenylpyrimidin-4-amine
;
_chemical_name_common
;
;
_chemical_formula_moiety     'C26 H25 F N4 O'
_chemical_formula_sum     'C26 H25 F N4 O'
_chemical_formula_iupac     'C26 H25 F N4 O'
_chemical_formula_weight     428.50
_chemical_melting_point     ?
_symmetry_cell_setting     triclinic
_symmetry_space_group_name_H-M     'P -1'
_symmetry_space_group_name_Hall     '-P 1'
loop_
    _symmetry_equiv_pos_as_xyz
    'x, y, z'
    '-x, -y, -z'
_cell_length_a     9.227(4)
_cell_length_b     10.085(4)
_cell_length_c     23.699(9)
_cell_angle_alpha     81.92(4)
_cell_angle_beta     87.52(4)
_cell_angle_gamma     85.90(4)
_cell_volume     2176.6(15)
_cell_formula_units_Z     4
_cell_measurement_reflns_used     13387
_cell_measurement_theta_min     4.22
_cell_measurement_theta_max     35.11
_cell_measurement_temperature     85(2)
_exptl_crystal_description     'needle'
_exptl_crystal_colour     'light yellow'
_exptl_crystal_size_max     0.55
_exptl_crystal_size_mid     0.05
_exptl_crystal_size_min     0.05
_exptl_crystal_density_diffrn     1.308
_exptl_crystal_density_meas     ?
_exptl_crystal_density_method     'not measured'
_exptl_crystal_F_000     904
_exptl_absorpt_coefficient_mu     0.088
_exptl_absorpt_correction_type     none
_exptl_absorpt_process_details     ?
_exptl_absorpt_correction_T_min     ?
_exptl_absorpt_correction_T_max     ?
_exptl_special_details     ?
_diffrn_ambient_temperature     85(2)
_diffrn_radiation_type     MoK\a
_diffrn_radiation_wavelength     0.71073
_diffrn_radiation_source     'normal-focus sealed tube'
_diffrn_radiation_monochromator     graphite
_diffrn_measurement_device_type     'Oxford Diffraction Xcalibur PX \k-geometry'
_diffrn_measurement_method     '\f and \w'
_diffrn_detector_area_resol_mean     .
_diffrn_reflns_number     32959
_diffrn_reflns_av_R_equivalents     0.0452
_diffrn_reflns_av_sigmaI/netI     0.1250
_diffrn_reflns_theta_min     4.22
_diffrn_reflns_theta_max     35.11
_diffrn_reflns_theta_full     25.50
_diffrn_measured_fraction_theta_max     0.933
_diffrn_measured_fraction_theta_full     0.991
_diffrn_reflns_limit_h_min     -14
_diffrn_reflns_limit_h_max     14
_diffrn_reflns_limit_k_min     -16
_diffrn_reflns_limit_k_max     12
_diffrn_reflns_limit_l_min     -36
_diffrn_reflns_limit_l_max     37
_diffrn_standards_number     0
_diffrn_standards_interval_count     0
_diffrn_standards_interval_time     0
_diffrn_standards_decay_%     .
_refine_special_details
;
Refinement of <i>F</i>^2^ against ALL reflections. The weighted <i>R</i>-factor
<i>wR</i> and goodness of fit <i>S</i> are based on <i>F</i>^2^, conventional
<i>R</i>-factors <i>R</i> are based on <i>F</i>, with <i>F</i> set to zero for
negative <i>F</i>^2^. The threshold expression of <i>F</i>^2^ >
\s(<i>F</i>^2^) is used only for calculating <i>R</i>-factors(gt) <i>etc</i>.
and is not relevant to the choice of reflections for refinement.
<i>R</i>-factors based on <i>F</i>^2^ are statistically about twice as large
as those based on <i>F</i>, and <i>R</i>- factors based on ALL data will be
even larger.
;
_reflns_number_total     18015
_reflns_number_gt     8365
_reflns_threshold_expression     I>2sigma(I)
_refine_ls_structure_factor_coef     Fsqd
_refine_ls_matrix_type     full
_refine_ls_R_factor_all     0.1281
_refine_ls_R_factor_gt     0.0533
_refine_ls_wR_factor_gt     0.0726
_refine_ls_wR_factor_ref     0.0788
_refine_ls_goodness_of_fit_ref     1.001
_refine_ls_restrained_S_all     1.001
_refine_ls_number_reflns     18015
_refine_ls_number_parameters     620
_refine_ls_number_restraints     0
_refine_ls_hydrogen_treatment     mixed
_refine_ls_weighting_scheme     calc
_refine_ls_weighting_details
                 'calc w=1/[\s^2^(Fo^2^)+(0.0160P)^2^] where P=(Fo^2^+2Fc^2^)/3'
_atom_sites_solution_hydrogens     geom
_atom_sites_solution_primary     direct
_atom_sites_solution_secondary     difmap
_refine_ls_shift/su_max     0.006
_refine_ls_shift/su_mean     0.000
_refine_diff_density_max     0.421
_refine_diff_density_min     -0.356
_refine_ls_extinction_method     none
_refine_ls_extinction_coef     ?
loop_
    _atom_type_symbol
    _atom_type_description
    _atom_type_scat_dispersion_real
    _atom_type_scat_dispersion_imag
    _atom_type_scat_source
    'C' 'C' 0.0033 0.0016
                         'International Tables Vol C Tables 4.2.6.8 and 6.1.1.4'
    'H' 'H' 0.0000 0.0000
                         'International Tables Vol C Tables 4.2.6.8 and 6.1.1.4'
    'N' 'N' 0.0061 0.0033
                         'International Tables Vol C Tables 4.2.6.8 and 6.1.1.4'
    'O' 'O' 0.0106 0.0060
                         'International Tables Vol C Tables 4.2.6.8 and 6.1.1.4'
    'F' 'F' 0.0171 0.0103
                         'International Tables Vol C Tables 4.2.6.8 and 6.1.1.4'
_computing_data_collection     'CrysAlis CCD (Oxford Diffraction, 2007)'
_computing_cell_refinement     'CrysAlis RED (Oxford Diffraction, 2007)'
_computing_data_reduction     'CrysAlis RED (Oxford Diffraction, 2007)'
_computing_structure_solution     'SHELXS97 (Sheldrick, 2008)'
_computing_structure_refinement     'SHELXL97 (Sheldrick, 2008)'
_computing_molecular_graphics     'XP in SHELXTL (Sheldrick, 2008)'
_computing_publication_material     'SHELXL97 (Sheldrick, 2008)'
loop_
    _atom_site_type_symbol
    _atom_site_label
    _atom_site_fract_x
    _atom_site_fract_y
    _atom_site_fract_z
    _atom_site_U_iso_or_equiv
    _atom_site_adp_type
    _atom_site_calc_flag
    _atom_site_refinement_flags
    _atom_site_occupancy
    _atom_site_symmetry_multiplicity
    _atom_site_disorder_assembly
    _atom_site_disorder_group
    N N1A 0.92649(10) 0.40193(9) 0.25961(4) 0.0197(2) Uani d . 1 1 . .
    C C2A 0.84388(12) 0.41558(10) 0.30609(4) 0.0174(2) Uani d . 1 1 . .
    C C21A 0.89829(12) 0.49757(10) 0.34730(5) 0.0178(2) Uani d . 1 1 . .
    C C22A 1.01416(12) 0.57844(10) 0.33212(5) 0.0211(3) Uani d . 1 1 . .
    H H22A 1.0577 0.5828 0.2949 0.025 Uiso calc R 1 1 . .
    C C23A 1.06606(12) 0.65250(11) 0.37108(5) 0.0241(3) Uani d . 1 1 . .
    H H23A 1.1443 0.7082 0.3603 0.029 Uiso calc R 1 1 . .
    C C24A 1.00428(13) 0.64549(11) 0.42552(5) 0.0257(3) Uani d . 1 1 . .
    H H24A 1.0400 0.6962 0.4522 0.031 Uiso calc R 1 1 . .
    C C25A 0.89017(13) 0.56439(12) 0.44116(5) 0.0264(3) Uani d . 1 1 . .
    H H25A 0.8481 0.5591 0.4786 0.032 Uiso calc R 1 1 . .
    C C26A 0.83726(12) 0.49097(11) 0.40229(5) 0.0234(3) Uani d . 1 1 . .
    H H26A 0.7588 0.4357 0.4132 0.028 Uiso calc R 1 1 . .
    N N3A 0.71369(10) 0.36297(9) 0.31954(4) 0.0192(2) Uani d . 1 1 . .
    C C4A 0.67114(12) 0.28197(10) 0.28397(5) 0.0191(2) Uani d . 1 1 . .
    N N4A 0.53864(10) 0.22625(9) 0.29368(4) 0.0220(2) Uani d . 1 1 . .
    H H4A 0.5072(12) 0.2017(11) 0.2618(5) 0.026 Uiso d . 1 1 . .
    C C41A 0.43138(12) 0.24304(10) 0.33658(5) 0.0192(2) Uani d . 1 1 . .
    C C42A 0.28852(13) 0.22401(11) 0.32432(5) 0.0223(3) Uani d . 1 1 . .
    F F4A 0.26553(7) 0.19057(7) 0.27156(3) 0.03230(18) Uani d . 1 1 . .
    C C43A 0.17284(13) 0.23660(11) 0.36180(5) 0.0252(3) Uani d . 1 1 . .
    H H43A 0.0771 0.2242 0.3512 0.030 Uiso calc R 1 1 . .
    C C44A 0.19817(13) 0.26780(11) 0.41536(5) 0.0259(3) Uani d . 1 1 . .
    H H44A 0.1196 0.2788 0.4419 0.031 Uiso calc R 1 1 . .
    C C45A 0.33920(13) 0.28280(11) 0.42985(5) 0.0242(3) Uani d . 1 1 . .
    H H45A 0.3569 0.3018 0.4670 0.029 Uiso calc R 1 1 . .
    C C46A 0.45555(12) 0.27065(10) 0.39127(5) 0.0213(3) Uani d . 1 1 . .
    H H46A 0.5515 0.2812 0.4022 0.026 Uiso calc R 1 1 . .
    C C5A 0.75582(12) 0.25216(10) 0.23587(4) 0.0181(2) Uani d . 1 1 . .
    C C57A 0.70688(12) 0.15162(11) 0.20015(5) 0.0226(3) Uani d . 1 1 . .
    H H5A1 0.7800 0.1397 0.1691 0.027 Uiso calc R 1 1 . .
    H H5A2 0.6984 0.0637 0.2242 0.027 Uiso calc R 1 1 . .
    N N5A 0.56692(10) 0.19818(9) 0.17580(4) 0.0216(2) Uani d . 1 1 . .
    H H5A 0.5650(12) 0.2849(11) 0.1640(5) 0.026 Uiso d . 1 1 . .
    C C51A 0.50498(12) 0.12266(11) 0.13803(5) 0.0187(2) Uani d . 1 1 . .
    C C52A 0.54689(12) -0.01104(11) 0.13433(5) 0.0219(3) Uani d . 1 1 . .
    H H52A 0.6213 -0.0560 0.1578 0.026 Uiso calc R 1 1 . .
    C C53A 0.48059(12) -0.07958(11) 0.09651(5) 0.0230(3) Uani d . 1 1 . .
    H H53A 0.5101 -0.1710 0.0943 0.028 Uiso calc R 1 1 . .
    C C54A 0.37210(12) -0.01576(11) 0.06208(5) 0.0206(2) Uani d . 1 1 . .
    C C55A 0.32909(12) 0.11695(11) 0.06600(5) 0.0226(3) Uani d . 1 1 . .
    H H55A 0.2546 0.1617 0.0426 0.027 Uiso calc R 1 1 . .
    C C56A 0.39416(12) 0.18480(11) 0.10392(5) 0.0216(3) Uani d . 1 1 . .
    H H56A 0.3625 0.2755 0.1067 0.026 Uiso calc R 1 1 . .
    O O5A 0.31159(8) -0.09120(7) 0.02603(3) 0.02512(19) Uani d . 1 1 . .
    C C58A 0.20505(13) -0.02228(12) -0.01139(5) 0.0277(3) Uani d . 1 1 . .
    H H5A3 0.2484 0.0521 -0.0368 0.033 Uiso calc R 1 1 . .
    H H5A4 0.1231 0.0158 0.0109 0.033 Uiso calc R 1 1 . .
    C C59A 0.15151(14) -0.12209(13) -0.04635(5) 0.0340(3) Uani d . 1 1 . .
    H H5A5 0.2342 -0.1634 -0.0664 0.051 Uiso calc R 1 1 . .
    H H5A6 0.0831 -0.0758 -0.0742 0.051 Uiso calc R 1 1 . .
    H H5A7 0.1025 -0.1918 -0.0211 0.051 Uiso calc R 1 1 . .
    C C6A 0.88134(12) 0.32006(11) 0.22394(5) 0.0196(2) Uani d . 1 1 . .
    C C61A 0.97707(13) 0.30940(12) 0.17162(5) 0.0266(3) Uani d . 1 1 . .
    H H6A1 1.0464 0.3796 0.1675 0.032 Uiso calc R 1 1 . .
    H H6A2 0.9170 0.3205 0.1380 0.032 Uiso calc R 1 1 . .
    H H6A3 1.0302 0.2211 0.1753 0.032 Uiso calc R 1 1 . .
    N N1B 0.46939(10) 0.48944(9) 0.85823(4) 0.0196(2) Uani d . 1 1 . .
    C C2B 0.34467(12) 0.43784(10) 0.87841(5) 0.0182(2) Uani d . 1 1 . .
    C C21B 0.29180(12) 0.46510(10) 0.93616(5) 0.0191(2) Uani d . 1 1 . .
    C C22B 0.35471(13) 0.55961(12) 0.96319(5) 0.0269(3) Uani d . 1 1 . .
    H H22B 0.4292 0.6104 0.9438 0.032 Uiso calc R 1 1 . .
    C C23B 0.31006(13) 0.58056(12) 1.01793(5) 0.0303(3) Uani d . 1 1 . .
    H H23B 0.3540 0.6454 1.0358 0.036 Uiso calc R 1 1 . .
    C C24B 0.20219(13) 0.50776(11) 1.04662(5) 0.0272(3) Uani d . 1 1 . .
    H H24B 0.1719 0.5220 1.0842 0.033 Uiso calc R 1 1 . .
    C C25B 0.13823(13) 0.41375(11) 1.02032(5) 0.0275(3) Uani d . 1 1 . .
    H H25B 0.0639 0.3633 1.0400 0.033 Uiso calc R 1 1 . .
    C C26B 0.18195(12) 0.39280(11) 0.96545(5) 0.0233(3) Uani d . 1 1 . .
    H H26B 0.1367 0.3286 0.9476 0.028 Uiso calc R 1 1 . .
    N N3B 0.26406(10) 0.36164(8) 0.85164(4) 0.0184(2) Uani d . 1 1 . .
    C C4B 0.31770(12) 0.32972(10) 0.80175(5) 0.0186(2) Uani d . 1 1 A .
    N N4B 0.23861(10) 0.25662(9) 0.77100(4) 0.0210(2) Uani d . 1 1 . .
    H H4B 0.2722(12) 0.2512(11) 0.7362(5) 0.025 Uiso d . 1 1 . .
    C C41B 0.10401(12) 0.20148(10) 0.78455(5) 0.0195(2) Uani d . 1 1 . .
    C C42B 0.05870(13) 0.11807(11) 0.74759(5) 0.0225(3) Uani d . 1 1 . .
    F F4B 0.14875(8) 0.09747(7) 0.70200(3) 0.03301(18) Uani d . 1 1 . .
    C C43B -0.06919(13) 0.05533(11) 0.75505(5) 0.0285(3) Uani d . 1 1 . .
    H H43B -0.0953 -0.0008 0.7287 0.034 Uiso calc R 1 1 . .
    C C44B -0.15949(13) 0.07527(12) 0.80170(5) 0.0301(3) Uani d . 1 1 . .
    H H44B -0.2483 0.0324 0.8079 0.036 Uiso calc R 1 1 . .
    C C45B -0.11871(13) 0.15840(12) 0.83915(5) 0.0307(3) Uani d . 1 1 . .
    H H45B -0.1806 0.1726 0.8711 0.037 Uiso calc R 1 1 . .
    C C46B 0.01090(13) 0.22142(12) 0.83081(5) 0.0260(3) Uani d . 1 1 . .
    H H46B 0.0363 0.2787 0.8569 0.031 Uiso calc R 1 1 . .
    C C5B 0.45787(12) 0.36367(11) 0.78000(5) 0.0215(3) Uani d . 1 1 . .
    C C57B 0.52951(14) 0.29827(14) 0.73135(6) 0.0220(3) Uani d P 0.900(2) 1 A 1
    H H5B1 0.6273 0.3320 0.7226 0.026 Uiso calc PR 0.900(2) 1 A 1
    H H5B2 0.5416 0.2000 0.7429 0.026 Uiso calc PR 0.900(2) 1 A 1
    N N5B 0.44224(12) 0.32678(12) 0.67993(5) 0.0206(3) Uani d P 0.900(2) 1 A 1
    H H5B 0.4200(14) 0.4127(13) 0.6742(6) 0.025 Uiso d P 0.900(2) 1 A 1
    C C51B 0.51109(15) 0.28230(15) 0.63039(6) 0.0174(3) Uani d P 0.900(2) 1 A 1
    C C52B 0.54393(15) 0.37379(14) 0.58272(6) 0.0198(3) Uani d P 0.900(2) 1 A 1
    H H52B 0.5183 0.4665 0.5834 0.024 Uiso calc PR 0.900(2) 1 A 1
    C C53B 0.6117(2) 0.33388(13) 0.53529(8) 0.0216(4) Uani d P 0.900(2) 1 A 1
    H H53B 0.6324 0.3992 0.5035 0.026 Uiso calc PR 0.900(2) 1 A 1
    C C54B 0.6515(2) 0.19839(17) 0.53231(7) 0.0169(4) Uani d P 0.900(2) 1 A 1
    C C55B 0.61734(18) 0.10557(16) 0.57931(8) 0.0264(4) Uani d P 0.900(2) 1 A 1
    H H55B 0.6419 0.0128 0.5785 0.032 Uiso calc PR 0.900(2) 1 A 1
    C C56B 0.54733(18) 0.14772(15) 0.62757(6) 0.0271(4) Uani d P 0.900(2) 1 A 1
    H H56B 0.5240 0.0829 0.6592 0.033 Uiso calc PR 0.900(2) 1 A 1
    C C57C 0.4911(13) 0.3885(12) 0.7135(5) 0.0199(15) Uiso d P 0.100(2) 1 A 2
    H H5C1 0.4127 0.4455 0.6931 0.024 Uiso calc PR 0.100(2) 1 A 2
    H H5C2 0.5853 0.4290 0.7041 0.024 Uiso calc PR 0.100(2) 1 A 2
    N N5C 0.4955(12) 0.2544(11) 0.7018(5) 0.024(3) Uiso d P 0.100(2) 1 A 2
    H H5C 0.5534 0.2078 0.7283 0.029 Uiso d PR 0.100(2) 1 A 2
    C C51C 0.5543(15) 0.2285(16) 0.6434(6) 0.0199(15) Uiso d P 0.100(2) 1 A 2
    C C52C 0.5467(17) 0.3303(16) 0.6028(7) 0.0199(15) Uiso d P 0.100(2) 1 A 2
    H H52C 0.5089 0.4174 0.6090 0.024 Uiso calc PR 0.100(2) 1 A 2
    C C53C 0.608(2) 0.2948(17) 0.5399(9) 0.0199(15) Uiso d P 0.100(2) 1 A 2
    H H53C 0.6124 0.3569 0.5059 0.024 Uiso calc PR 0.100(2) 1 A 2
    C C54C 0.649(3) 0.170(2) 0.5445(9) 0.0199(15) Uiso d P 0.100(2) 1 A 2
    C C55C 0.6572(18) 0.0744(17) 0.5839(8) 0.0199(15) Uiso d P 0.100(2) 1 A 2
    H H55C 0.6954 -0.0127 0.5779 0.024 Uiso calc PR 0.100(2) 1 A 2
    C C56C 0.6071(14) 0.1032(13) 0.6372(6) 0.0199(15) Uiso d P 0.100(2) 1 A 2
    H H56C 0.6101 0.0349 0.6692 0.024 Uiso calc PR 0.100(2) 1 A 2
    O O5B 0.72073(9) 0.16797(7) 0.48343(3) 0.02562(19) Uani d . 1 1 . .
    C C58B 0.74994(15) 0.02963(11) 0.47660(5) 0.0311(3) Uani d . 1 1 A .
    H H5B3 0.6586 -0.0173 0.4810 0.037 Uiso calc R 1 1 . .
    H H5B4 0.8175 -0.0148 0.5058 0.037 Uiso calc R 1 1 . .
    C C59B 0.81682(17) 0.02406(13) 0.41799(6) 0.0454(4) Uani d . 1 1 . .
    H H5B5 0.9088 0.0680 0.4145 0.054 Uiso calc R 1 1 A .
    H H5B6 0.7502 0.0704 0.3894 0.054 Uiso calc R 1 1 . .
    H H5B7 0.8351 -0.0698 0.4118 0.054 Uiso calc R 1 1 . .
    C C6B 0.52680(12) 0.44986(10) 0.80905(5) 0.0198(2) Uani d . 1 1 A .
    C C61B 0.67271(12) 0.50199(11) 0.79022(5) 0.0251(3) Uani d . 1 1 . .
    H H6B1 0.6777 0.5231 0.7486 0.038 Uiso calc R 1 1 A .
    H H6B2 0.7498 0.4335 0.8026 0.038 Uiso calc R 1 1 . .
    H H6B3 0.6855 0.5833 0.8073 0.038 Uiso calc R 1 1 . .
loop_
    _atom_site_aniso_label
    _atom_site_aniso_U_11
    _atom_site_aniso_U_22
    _atom_site_aniso_U_33
    _atom_site_aniso_U_12
    _atom_site_aniso_U_13
    _atom_site_aniso_U_23
    N1A 0.0194(5) 0.0241(5) 0.0164(5) -0.0041(4) -0.0015(4) -0.0032(4)
    C2A 0.0180(6) 0.0192(6) 0.0149(6) -0.0025(5) -0.0023(5) -0.0001(5)
    C21A 0.0155(5) 0.0202(6) 0.0183(6) -0.0019(5) -0.0038(5) -0.0035(5)
    C22A 0.0203(6) 0.0226(6) 0.0205(6) -0.0039(5) -0.0001(5) -0.0019(5)
    C23A 0.0209(6) 0.0224(6) 0.0299(7) -0.0069(5) -0.0024(5) -0.0040(5)
    C24A 0.0238(6) 0.0282(6) 0.0286(7) -0.0026(5) -0.0068(5) -0.0133(6)
    C25A 0.0234(6) 0.0364(7) 0.0217(7) -0.0041(6) 0.0004(5) -0.0109(6)
    C26A 0.0187(6) 0.0305(6) 0.0225(6) -0.0067(5) 0.0000(5) -0.0064(5)
    N3A 0.0194(5) 0.0231(5) 0.0162(5) -0.0066(4) -0.0010(4) -0.0035(4)
    C4A 0.0194(6) 0.0205(6) 0.0175(6) -0.0057(5) -0.0026(5) 0.0002(5)
    N4A 0.0224(5) 0.0291(5) 0.0170(5) -0.0112(4) 0.0004(4) -0.0073(4)
    C41A 0.0226(6) 0.0172(5) 0.0178(6) -0.0063(5) 0.0017(5) -0.0007(5)
    C42A 0.0274(7) 0.0218(6) 0.0183(6) -0.0070(5) -0.0043(5) -0.0010(5)
    F4A 0.0316(4) 0.0428(4) 0.0250(4) -0.0160(3) -0.0036(3) -0.0056(3)
    C43A 0.0207(6) 0.0243(6) 0.0299(7) -0.0043(5) -0.0030(6) 0.0012(5)
    C44A 0.0243(7) 0.0234(6) 0.0291(7) -0.0010(5) 0.0056(6) -0.0025(5)
    C45A 0.0294(7) 0.0220(6) 0.0215(6) -0.0037(5) 0.0014(5) -0.0038(5)
    C46A 0.0219(6) 0.0199(6) 0.0230(6) -0.0065(5) -0.0018(5) -0.0027(5)
    C5A 0.0189(6) 0.0215(6) 0.0146(6) -0.0030(5) -0.0028(5) -0.0033(5)
    C57A 0.0242(6) 0.0231(6) 0.0215(6) -0.0033(5) -0.0026(5) -0.0052(5)
    N5A 0.0245(5) 0.0178(5) 0.0237(6) -0.0028(4) -0.0059(4) -0.0050(4)
    C51A 0.0195(6) 0.0196(6) 0.0179(6) -0.0067(5) 0.0003(5) -0.0039(5)
    C52A 0.0226(6) 0.0206(6) 0.0230(6) -0.0032(5) -0.0058(5) -0.0020(5)
    C53A 0.0224(6) 0.0188(6) 0.0293(7) -0.0026(5) -0.0030(5) -0.0069(5)
    C54A 0.0208(6) 0.0237(6) 0.0195(6) -0.0081(5) 0.0006(5) -0.0074(5)
    C55A 0.0214(6) 0.0239(6) 0.0229(6) -0.0021(5) -0.0048(5) -0.0031(5)
    C56A 0.0235(6) 0.0188(6) 0.0231(6) -0.0030(5) -0.0017(5) -0.0037(5)
    O5A 0.0235(4) 0.0278(4) 0.0270(5) -0.0044(4) -0.0063(4) -0.0110(4)
    C58A 0.0207(6) 0.0384(7) 0.0268(7) -0.0022(6) -0.0020(5) -0.0139(6)
    C59A 0.0269(7) 0.0472(8) 0.0318(7) -0.0004(6) -0.0054(6) -0.0186(7)
    C6A 0.0195(6) 0.0228(6) 0.0166(6) -0.0018(5) -0.0024(5) -0.0027(5)
    C61A 0.0242(6) 0.0356(7) 0.0220(6) -0.0083(6) 0.0022(5) -0.0092(6)
    N1B 0.0219(5) 0.0191(5) 0.0182(5) -0.0033(4) -0.0004(4) -0.0035(4)
    C2B 0.0210(6) 0.0153(5) 0.0179(6) -0.0008(5) -0.0023(5) 0.0001(5)
    C21B 0.0218(6) 0.0190(5) 0.0165(6) 0.0016(5) -0.0014(5) -0.0032(5)
    C22B 0.0290(7) 0.0297(6) 0.0241(7) -0.0078(6) 0.0027(6) -0.0092(6)
    C23B 0.0345(8) 0.0323(7) 0.0274(7) -0.0038(6) -0.0030(6) -0.0141(6)
    C24B 0.0341(7) 0.0289(7) 0.0183(6) 0.0046(6) -0.0010(6) -0.0055(5)
    C25B 0.0332(7) 0.0259(6) 0.0222(7) -0.0024(6) 0.0053(6) -0.0008(5)
    C26B 0.0299(7) 0.0213(6) 0.0193(6) -0.0034(5) 0.0003(5) -0.0042(5)
    N3B 0.0201(5) 0.0188(5) 0.0166(5) -0.0027(4) 0.0006(4) -0.0029(4)
    C4B 0.0206(6) 0.0180(5) 0.0172(6) -0.0025(5) -0.0028(5) -0.0016(5)
    N4B 0.0210(5) 0.0271(5) 0.0165(5) -0.0075(4) 0.0026(4) -0.0062(5)
    C41B 0.0194(6) 0.0192(6) 0.0201(6) -0.0040(5) -0.0017(5) -0.0015(5)
    C42B 0.0249(6) 0.0230(6) 0.0199(6) -0.0020(5) 0.0015(5) -0.0045(5)
    F4B 0.0352(4) 0.0375(4) 0.0298(4) -0.0086(3) 0.0015(3) -0.0141(3)
    C43B 0.0307(7) 0.0246(6) 0.0324(7) -0.0094(6) -0.0080(6) -0.0053(6)
    C44B 0.0224(7) 0.0310(7) 0.0369(8) -0.0116(6) -0.0018(6) 0.0002(6)
    C45B 0.0258(7) 0.0361(7) 0.0304(7) -0.0093(6) 0.0059(6) -0.0041(6)
    C46B 0.0252(6) 0.0308(7) 0.0239(7) -0.0088(5) 0.0012(5) -0.0077(5)
    C5B 0.0197(6) 0.0293(6) 0.0164(6) -0.0045(5) 0.0020(5) -0.0054(5)
    C57B 0.0209(7) 0.0245(7) 0.0215(7) -0.0043(6) -0.0008(6) -0.0049(6)
    N5B 0.0231(6) 0.0215(6) 0.0168(6) 0.0024(5) -0.0005(5) -0.0031(5)
    C51B 0.0162(7) 0.0214(7) 0.0153(7) -0.0029(6) 0.0008(6) -0.0046(6)
    C52B 0.0231(7) 0.0163(7) 0.0204(8) -0.0032(6) 0.0008(6) -0.0030(6)
    C53B 0.0277(8) 0.0157(8) 0.0212(8) -0.0042(8) 0.0024(6) -0.0018(8)
    C54B 0.0214(7) 0.0196(10) 0.0100(9) -0.0044(7) 0.0019(7) -0.0025(6)
    C55B 0.0385(11) 0.0166(9) 0.0223(8) 0.0032(7) 0.0058(8) -0.0014(7)
    C56B 0.0406(10) 0.0200(8) 0.0187(8) -0.0028(7) 0.0084(7) 0.0019(6)
    O5B 0.0376(5) 0.0225(4) 0.0161(4) 0.0007(4) 0.0065(4) -0.0039(3)
    C58B 0.0446(8) 0.0230(6) 0.0248(7) 0.0028(6) 0.0065(6) -0.0056(5)
    C59B 0.0668(11) 0.0357(8) 0.0313(8) 0.0092(7) 0.0155(7) -0.0077(6)
    C6B 0.0208(6) 0.0192(6) 0.0191(6) -0.0026(5) -0.0014(5) -0.0008(5)
    C61B 0.0234(6) 0.0295(6) 0.0235(7) -0.0077(5) 0.0008(5) -0.0049(5)
_geom_special_details
;
All e.s.d.'s (except the e.s.d. in the dihedral angle between two l.s. planes)
are estimated using the full covariance matrix. The cell e.s.d.'s are taken
into account individually in the estimation of e.s.d.'s in distances, angles
and torsion angles; correlations between e.s.d.'s in cell parameters are only
used when they are defined by crystal symmetry. An approximate (isotropic)
treatment of cell e.s.d.'s is used for estimating e.s.d.'s involving l.s.
planes.
;
loop_
    _geom_bond_atom_site_label_1
    _geom_bond_atom_site_label_2
    _geom_bond_site_symmetry_2
    _geom_bond_distance
    _geom_bond_publ_flag
    N1A C2A . 1.3298(15) ?
    N1A C6A . 1.3585(14) ?
    C2A N3A . 1.3552(14) ?
    C2A C21A . 1.4895(16) ?
    C21A C26A . 1.3920(16) ?
    C21A C22A . 1.3952(16) ?
    C22A C23A . 1.3867(16) ?
    C22A H22A . 0.9500 ?
    C23A C24A . 1.3824(17) ?
    C23A H23A . 0.9500 ?
    C24A C25A . 1.3853(17) ?
    C24A H24A . 0.9500 ?
    C25A C26A . 1.3846(16) ?
    C25A H25A . 0.9500 ?
    C26A H26A . 0.9500 ?
    N3A C4A . 1.3417(14) ?
    C4A N4A . 1.3788(15) ?
    C4A C5A . 1.4092(16) ?
    N4A C41A . 1.4067(15) ?
    N4A H4A . 0.894(11) ?
    C41A C46A . 1.3939(16) ?
    C41A C42A . 1.3942(16) ?
    C42A F4A . 1.3689(13) ?
    C42A C43A . 1.3693(17) ?
    C43A C44A . 1.3833(16) ?
    C43A H43A . 0.9500 ?
    C44A C45A . 1.3840(17) ?
    C44A H44A . 0.9500 ?
    C45A C46A . 1.3896(17) ?
    C45A H45A . 0.9500 ?
    C46A H46A . 0.9500 ?
    C5A C6A . 1.3860(16) ?
    C5A C57A . 1.5127(16) ?
    C57A N5A . 1.4570(16) ?
    C57A H5A1 . 0.9900 ?
    C57A H5A2 . 0.9900 ?
    N5A C51A . 1.4162(15) ?
    N5A H5A . 0.879(11) ?
    C51A C56A . 1.3891(17) ?
    C51A C52A . 1.3896(16) ?
    C52A C53A . 1.3919(16) ?
    C52A H52A . 0.9500 ?
    C53A C54A . 1.3832(17) ?
    C53A H53A . 0.9500 ?
    C54A O5A . 1.3804(14) ?
    C54A C55A . 1.3831(16) ?
    C55A C56A . 1.3836(16) ?
    C55A H55A . 0.9500 ?
    C56A H56A . 0.9500 ?
    O5A C58A . 1.4285(15) ?
    C58A C59A . 1.5115(17) ?
    C58A H5A3 . 0.9900 ?
    C58A H5A4 . 0.9900 ?
    C59A H5A5 . 0.9800 ?
    C59A H5A6 . 0.9800 ?
    C59A H5A7 . 0.9800 ?
    C6A C61A . 1.5027(16) ?
    C61A H6A1 . 0.9800 ?
    C61A H6A2 . 0.9800 ?
    C61A H6A3 . 0.9800 ?
    N1B C2B . 1.3386(15) ?
    N1B C6B . 1.3584(15) ?
    C2B N3B . 1.3438(14) ?
    C2B C21B . 1.4885(16) ?
    C21B C22B . 1.3923(16) ?
    C21B C26B . 1.3940(16) ?
    C22B C23B . 1.3842(17) ?
    C22B H22B . 0.9500 ?
    C23B C24B . 1.3775(17) ?
    C23B H23B . 0.9500 ?
    C24B C25B . 1.3833(17) ?
    C24B H24B . 0.9500 ?
    C25B C26B . 1.3851(16) ?
    C25B H25B . 0.9500 ?
    C26B H26B . 0.9500 ?
    N3B C4B . 1.3342(15) ?
    C4B N4B . 1.3715(15) ?
    C4B C5B . 1.4183(16) ?
    N4B C41B . 1.4032(15) ?
    N4B H4B . 0.876(11) ?
    C41B C46B . 1.3913(17) ?
    C41B C42B . 1.3925(16) ?
    C42B F4B . 1.3643(14) ?
    C42B C43B . 1.3717(17) ?
    C43B C44B . 1.3842(18) ?
    C43B H43B . 0.9500 ?
    C44B C45B . 1.3838(17) ?
    C44B H44B . 0.9500 ?
    C45B C46B . 1.3879(17) ?
    C45B H45B . 0.9500 ?
    C46B H46B . 0.9500 ?
    C5B C6B . 1.3854(16) ?
    C5B C57B . 1.5122(18) ?
    C5B C57C . 1.581(11) ?
    C57B N5B . 1.473(2) ?
    C57B H5B1 . 0.9900 ?
    C57B H5B2 . 0.9900 ?
    C57B H5C . 0.9353 ?
    N5B C51B . 1.4233(18) ?
    N5B H5B . 0.869(13) ?
    C51B C56B . 1.3846(19) ?
    C51B C52B . 1.3917(18) ?
    C52B C53B . 1.359(3) ?
    C52B H52B . 0.9500 ?
    C53B C54B . 1.400(2) ?
    C53B H53B . 0.9500 ?
    C54B O5B . 1.361(2) ?
    C54B C55B . 1.391(2) ?
    C55B C56B . 1.393(2) ?
    C55B H55B . 0.9500 ?
    C56B H56B . 0.9500 ?
    C57C N5C . 1.416(16) ?
    C57C H5C1 . 0.9900 ?
    C57C H5C2 . 0.9900 ?
    N5C C51C . 1.515(17) ?
    N5C H5C . 0.9014 ?
    C51C C52C . 1.304(18) ?
    C51C C56C . 1.347(19) ?
    C52C C53C . 1.65(3) ?
    C52C H52C . 0.9500 ?
    C53C C54C . 1.28(3) ?
    C53C H53C . 0.9500 ?
    C54C C55C . 1.24(2) ?
    C54C O5B . 1.57(2) ?
    C55C C56C . 1.39(2) ?
    C55C H55C . 0.9500 ?
    C56C H56C . 0.9500 ?
    O5B C58B . 1.4322(14) ?
    C58B C59B . 1.5021(17) ?
    C58B H5B3 . 0.9900 ?
    C58B H5B4 . 0.9900 ?
    C59B H5B5 . 0.9800 ?
    C59B H5B6 . 0.9800 ?
    C59B H5B7 . 0.9800 ?
    C6B C61B . 1.5071(16) ?
    C61B H6B1 . 0.9800 ?
    C61B H6B2 . 0.9800 ?
    C61B H6B3 . 0.9800 ?
loop_
    _geom_angle_atom_site_label_1
    _geom_angle_atom_site_label_2
    _geom_angle_atom_site_label_3
    _geom_angle_site_symmetry_1
    _geom_angle_site_symmetry_3
    _geom_angle
    _geom_angle_publ_flag
    C2A N1A C6A . . 117.08(10) ?
    N1A C2A N3A . . 126.31(10) ?
    N1A C2A C21A . . 117.20(10) ?
    N3A C2A C21A . . 116.48(10) ?
    C26A C21A C22A . . 118.99(11) ?
    C26A C21A C2A . . 120.31(10) ?
    C22A C21A C2A . . 120.66(11) ?
    C23A C22A C21A . . 120.34(11) ?
    C23A C22A H22A . . 119.8 ?
    C21A C22A H22A . . 119.8 ?
    C24A C23A C22A . . 120.15(11) ?
    C24A C23A H23A . . 119.9 ?
    C22A C23A H23A . . 119.9 ?
    C23A C24A C25A . . 119.90(11) ?
    C23A C24A H24A . . 120.0 ?
    C25A C24A H24A . . 120.0 ?
    C26A C25A C24A . . 120.18(12) ?
    C26A C25A H25A . . 119.9 ?
    C24A C25A H25A . . 119.9 ?
    C25A C26A C21A . . 120.43(11) ?
    C25A C26A H26A . . 119.8 ?
    C21A C26A H26A . . 119.8 ?
    C4A N3A C2A . . 115.61(10) ?
    N3A C4A N4A . . 119.57(11) ?
    N3A C4A C5A . . 122.65(10) ?
    N4A C4A C5A . . 117.77(10) ?
    C4A N4A C41A . . 129.57(10) ?
    C4A N4A H4A . . 111.0(7) ?
    C41A N4A H4A . . 115.6(7) ?
    C46A C41A C42A . . 116.81(11) ?
    C46A C41A N4A . . 125.98(11) ?
    C42A C41A N4A . . 117.14(10) ?
    F4A C42A C43A . . 119.33(11) ?
    F4A C42A C41A . . 116.91(11) ?
    C43A C42A C41A . . 123.76(11) ?
    C42A C43A C44A . . 118.66(11) ?
    C42A C43A H43A . . 120.7 ?
    C44A C43A H43A . . 120.7 ?
    C43A C44A C45A . . 119.29(12) ?
    C43A C44A H44A . . 120.4 ?
    C45A C44A H44A . . 120.4 ?
    C44A C45A C46A . . 121.47(12) ?
    C44A C45A H45A . . 119.3 ?
    C46A C45A H45A . . 119.3 ?
    C45A C46A C41A . . 119.95(11) ?
    C45A C46A H46A . . 120.0 ?
    C41A C46A H46A . . 120.0 ?
    C6A C5A C4A . . 116.46(10) ?
    C6A C5A C57A . . 123.66(11) ?
    C4A C5A C57A . . 119.87(10) ?
    N5A C57A C5A . . 110.15(10) ?
    N5A C57A H5A1 . . 109.6 ?
    C5A C57A H5A1 . . 109.6 ?
    N5A C57A H5A2 . . 109.6 ?
    C5A C57A H5A2 . . 109.6 ?
    H5A1 C57A H5A2 . . 108.1 ?
    C51A N5A C57A . . 119.47(10) ?
    C51A N5A H5A . . 114.4(7) ?
    C57A N5A H5A . . 110.1(7) ?
    C56A C51A C52A . . 118.39(11) ?
    C56A C51A N5A . . 118.15(10) ?
    C52A C51A N5A . . 123.45(11) ?
    C51A C52A C53A . . 120.43(11) ?
    C51A C52A H52A . . 119.8 ?
    C53A C52A H52A . . 119.8 ?
    C54A C53A C52A . . 120.55(11) ?
    C54A C53A H53A . . 119.7 ?
    C52A C53A H53A . . 119.7 ?
    O5A C54A C55A . . 123.95(11) ?
    O5A C54A C53A . . 116.83(10) ?
    C55A C54A C53A . . 119.22(11) ?
    C54A C55A C56A . . 120.25(11) ?
    C54A C55A H55A . . 119.9 ?
    C56A C55A H55A . . 119.9 ?
    C55A C56A C51A . . 121.14(11) ?
    C55A C56A H56A . . 119.4 ?
    C51A C56A H56A . . 119.4 ?
    C54A O5A C58A . . 116.27(9) ?
    O5A C58A C59A . . 107.95(10) ?
    O5A C58A H5A3 . . 110.1 ?
    C59A C58A H5A3 . . 110.1 ?
    O5A C58A H5A4 . . 110.1 ?
    C59A C58A H5A4 . . 110.1 ?
    H5A3 C58A H5A4 . . 108.4 ?
    C58A C59A H5A5 . . 109.5 ?
    C58A C59A H5A6 . . 109.5 ?
    H5A5 C59A H5A6 . . 109.5 ?
    C58A C59A H5A7 . . 109.5 ?
    H5A5 C59A H5A7 . . 109.5 ?
    H5A6 C59A H5A7 . . 109.5 ?
    N1A C6A C5A . . 121.49(11) ?
    N1A C6A C61A . . 115.12(10) ?
    C5A C6A C61A . . 123.39(10) ?
    C6A C61A H6A1 . . 109.5 ?
    C6A C61A H6A2 . . 109.5 ?
    H6A1 C61A H6A2 . . 109.5 ?
    C6A C61A H6A3 . . 109.5 ?
    H6A1 C61A H6A3 . . 109.5 ?
    H6A2 C61A H6A3 . . 109.5 ?
    C2B N1B C6B . . 116.76(10) ?
    N1B C2B N3B . . 125.88(11) ?
    N1B C2B C21B . . 117.13(10) ?
    N3B C2B C21B . . 116.98(10) ?
    C22B C21B C26B . . 118.35(11) ?
    C22B C21B C2B . . 120.85(11) ?
    C26B C21B C2B . . 120.76(10) ?
    C23B C22B C21B . . 120.84(12) ?
    C23B C22B H22B . . 119.6 ?
    C21B C22B H22B . . 119.6 ?
    C24B C23B C22B . . 120.30(12) ?
    C24B C23B H23B . . 119.9 ?
    C22B C23B H23B . . 119.9 ?
    C23B C24B C25B . . 119.60(12) ?
    C23B C24B H24B . . 120.2 ?
    C25B C24B H24B . . 120.2 ?
    C24B C25B C26B . . 120.37(12) ?
    C24B C25B H25B . . 119.8 ?
    C26B C25B H25B . . 119.8 ?
    C25B C26B C21B . . 120.54(11) ?
    C25B C26B H26B . . 119.7 ?
    C21B C26B H26B . . 119.7 ?
    C4B N3B C2B . . 116.50(10) ?
    N3B C4B N4B . . 119.66(11) ?
    N3B C4B C5B . . 122.30(11) ?
    N4B C4B C5B . . 117.98(11) ?
    C4B N4B C41B . . 129.71(10) ?
    C4B N4B H4B . . 115.0(7) ?
    C41B N4B H4B . . 114.9(8) ?
    C46B C41B C42B . . 116.56(11) ?
    C46B C41B N4B . . 127.04(11) ?
    C42B C41B N4B . . 116.39(11) ?
    F4B C42B C43B . . 119.02(11) ?
    F4B C42B C41B . . 117.31(11) ?
    C43B C42B C41B . . 123.67(12) ?
    C42B C43B C44B . . 118.85(12) ?
    C42B C43B H43B . . 120.6 ?
    C44B C43B H43B . . 120.6 ?
    C45B C44B C43B . . 119.15(12) ?
    C45B C44B H44B . . 120.4 ?
    C43B C44B H44B . . 120.4 ?
    C44B C45B C46B . . 121.20(12) ?
    C44B C45B H45B . . 119.4 ?
    C46B C45B H45B . . 119.4 ?
    C45B C46B C41B . . 120.55(12) ?
    C45B C46B H46B . . 119.7 ?
    C41B C46B H46B . . 119.7 ?
    C6B C5B C4B . . 115.81(11) ?
    C6B C5B C57B . . 123.37(11) ?
    C4B C5B C57B . . 120.60(11) ?
    C6B C5B C57C . . 112.7(4) ?
    C4B C5B C57C . . 120.5(4) ?
    N5B C57B C5B . . 111.22(11) ?
    N5B C57B H5B1 . . 109.4 ?
    C5B C57B H5B1 . . 109.4 ?
    N5B C57B H5B2 . . 109.4 ?
    C5B C57B H5B2 . . 109.4 ?
    H5B1 C57B H5B2 . . 108.0 ?
    C51B N5B C57B . . 114.39(11) ?
    C51B N5B H5B . . 110.9(9) ?
    C57B N5B H5B . . 107.7(9) ?
    C56B C51B C52B . . 117.62(13) ?
    C56B C51B N5B . . 121.74(14) ?
    C52B C51B N5B . . 120.64(12) ?
    C53B C52B C51B . . 121.68(12) ?
    C53B C52B H52B . . 119.2 ?
    C51B C52B H52B . . 119.2 ?
    C52B C53B C54B . . 121.28(14) ?
    C52B C53B H53B . . 119.4 ?
    C54B C53B H53B . . 119.4 ?
    O5B C54B C55B . . 125.14(15) ?
    O5B C54B C53B . . 117.20(12) ?
    C55B C54B C53B . . 117.67(17) ?
    C54B C55B C56B . . 120.49(14) ?
    C54B C55B H55B . . 119.8 ?
    C56B C55B H55B . . 119.8 ?
    C51B C56B C55B . . 121.25(13) ?
    C51B C56B H56B . . 119.4 ?
    C55B C56B H56B . . 119.4 ?
    N5C C57C C5B . . 99.4(9) ?
    N5C C57C H5C1 . . 111.9 ?
    N5C C57C H5C2 . . 111.9 ?
    H5C1 C57C H5C2 . . 109.6 ?
    C57C N5C C51C . . 116.9(10) ?
    C57C N5C H5C . . 104.7 ?
    C51C N5C H5C . . 108.6 ?
    C52C C51C C56C . . 125.4(14) ?
    C52C C51C N5C . . 116.5(14) ?
    C56C C51C N5C . . 118.0(12) ?
    C51C C52C C53C . . 114.3(13) ?
    C51C C52C H52C . . 122.9 ?
    C53C C52C H52C . . 122.9 ?
    C54C C53C C52C . . 108.7(16) ?
    C54C C53C H53C . . 125.6 ?
    C52C C53C H53C . . 125.6 ?
    C55C C54C C53C . . 136(2) ?
    C55C C54C O5B . . 124.8(19) ?
    C53C C54C O5B . . 98.3(16) ?
    C54C C55C C56C . . 115.8(18) ?
    C54C C55C H55C . . 122.1 ?
    C56C C55C H55C . . 122.1 ?
    C51C C56C C55C . . 119.7(13) ?
    C51C C56C H56C . . 120.1 ?
    C55C C56C H56C . . 120.1 ?
    C54B O5B C58B . . 118.64(10) ?
    O5B C58B C59B . . 107.87(10) ?
    O5B C58B H5B3 . . 110.1 ?
    C59B C58B H5B3 . . 110.1 ?
    O5B C58B H5B4 . . 110.1 ?
    C59B C58B H5B4 . . 110.1 ?
    H5B3 C58B H5B4 . . 108.4 ?
    C58B C59B H5B5 . . 109.5 ?
    C58B C59B H5B6 . . 109.5 ?
    H5B5 C59B H5B6 . . 109.5 ?
    C58B C59B H5B7 . . 109.5 ?
    H5B5 C59B H5B7 . . 109.5 ?
    H5B6 C59B H5B7 . . 109.5 ?
    N1B C6B C5B . . 121.92(11) ?
    N1B C6B C61B . . 115.01(10) ?
    C5B C6B C61B . . 123.02(11) ?
    C6B C61B H6B1 . . 109.5 ?
    C6B C61B H6B2 . . 109.5 ?
    H6B1 C61B H6B2 . . 109.5 ?
    C6B C61B H6B3 . . 109.5 ?
    H6B1 C61B H6B3 . . 109.5 ?
    H6B2 C61B H6B3 . . 109.5 ?
loop_
    _geom_torsion_atom_site_label_1
    _geom_torsion_atom_site_label_2
    _geom_torsion_atom_site_label_3
    _geom_torsion_atom_site_label_4
    _geom_torsion_site_symmetry_1
    _geom_torsion_site_symmetry_2
    _geom_torsion_site_symmetry_3
    _geom_torsion_site_symmetry_4
    _geom_torsion
    _geom_torsion_publ_flag
    C6A N1A C2A N3A . . . . -4.78(16) ?
    C6A N1A C2A C21A . . . . 175.84(9) ?
    N1A C2A C21A C26A . . . . -164.85(10) ?
    N3A C2A C21A C26A . . . . 15.71(15) ?
    N1A C2A C21A C22A . . . . 12.94(15) ?
    N3A C2A C21A C22A . . . . -166.50(10) ?
    C26A C21A C22A C23A . . . . -0.93(16) ?
    C2A C21A C22A C23A . . . . -178.75(10) ?
    C21A C22A C23A C24A . . . . 0.73(17) ?
    C22A C23A C24A C25A . . . . -0.06(18) ?
    C23A C24A C25A C26A . . . . -0.40(18) ?
    C24A C25A C26A C21A . . . . 0.19(18) ?
    C22A C21A C26A C25A . . . . 0.48(17) ?
    C2A C21A C26A C25A . . . . 178.30(11) ?
    N1A C2A N3A C4A . . . . 5.01(16) ?
    C21A C2A N3A C4A . . . . -175.61(9) ?
    C2A N3A C4A N4A . . . . -178.62(10) ?
    C2A N3A C4A C5A . . . . 0.40(15) ?
    N3A C4A N4A C41A . . . . 1.75(17) ?
    C5A C4A N4A C41A . . . . -177.32(10) ?
    C4A N4A C41A C46A . . . . -29.55(18) ?
    C4A N4A C41A C42A . . . . 153.75(11) ?
    C46A C41A C42A F4A . . . . -176.97(9) ?
    N4A C41A C42A F4A . . . . 0.04(14) ?
    C46A C41A C42A C43A . . . . 2.85(16) ?
    N4A C41A C42A C43A . . . . 179.87(10) ?
    F4A C42A C43A C44A . . . . 178.72(9) ?
    C41A C42A C43A C44A . . . . -1.10(17) ?
    C42A C43A C44A C45A . . . . -1.22(16) ?
    C43A C44A C45A C46A . . . . 1.70(16) ?
    C44A C45A C46A C41A . . . . 0.13(16) ?
    C42A C41A C46A C45A . . . . -2.30(15) ?
    N4A C41A C46A C45A . . . . -179.01(10) ?
    N3A C4A C5A C6A . . . . -5.34(16) ?
    N4A C4A C5A C6A . . . . 173.70(10) ?
    N3A C4A C5A C57A . . . . 175.24(10) ?
    N4A C4A C5A C57A . . . . -5.72(15) ?
    C6A C5A C57A N5A . . . . -117.85(12) ?
    C4A C5A C57A N5A . . . . 61.52(14) ?
    C5A C57A N5A C51A . . . . 176.32(9) ?
    C57A N5A C51A C56A . . . . -163.04(10) ?
    C57A N5A C51A C52A . . . . 18.54(16) ?
    C56A C51A C52A C53A . . . . 1.11(16) ?
    N5A C51A C52A C53A . . . . 179.53(11) ?
    C51A C52A C53A C54A . . . . -0.01(17) ?
    C52A C53A C54A O5A . . . . -179.66(10) ?
    C52A C53A C54A C55A . . . . -0.59(17) ?
    O5A C54A C55A C56A . . . . 179.07(10) ?
    C53A C54A C55A C56A . . . . 0.07(17) ?
    C54A C55A C56A C51A . . . . 1.07(17) ?
    C52A C51A C56A C55A . . . . -1.64(17) ?
    N5A C51A C56A C55A . . . . 179.86(11) ?
    C55A C54A O5A C58A . . . . 4.12(15) ?
    C53A C54A O5A C58A . . . . -176.86(10) ?
    C54A O5A C58A C59A . . . . -179.27(9) ?
    C2A N1A C6A C5A . . . . -0.92(16) ?
    C2A N1A C6A C61A . . . . 179.17(9) ?
    C4A C5A C6A N1A . . . . 5.58(16) ?
    C57A C5A C6A N1A . . . . -175.03(10) ?
    C4A C5A C6A C61A . . . . -174.52(10) ?
    C57A C5A C6A C61A . . . . 4.87(17) ?
    C6B N1B C2B N3B . . . . -7.16(16) ?
    C6B N1B C2B C21B . . . . 171.61(9) ?
    N1B C2B C21B C22B . . . . 11.38(16) ?
    N3B C2B C21B C22B . . . . -169.73(11) ?
    N1B C2B C21B C26B . . . . -166.05(10) ?
    N3B C2B C21B C26B . . . . 12.84(15) ?
    C26B C21B C22B C23B . . . . 0.48(18) ?
    C2B C21B C22B C23B . . . . -177.02(11) ?
    C21B C22B C23B C24B . . . . 0.03(19) ?
    C22B C23B C24B C25B . . . . -0.23(18) ?
    C23B C24B C25B C26B . . . . -0.09(18) ?
    C24B C25B C26B C21B . . . . 0.61(18) ?
    C22B C21B C26B C25B . . . . -0.79(17) ?
    C2B C21B C26B C25B . . . . 176.71(10) ?
    N1B C2B N3B C4B . . . . 3.47(16) ?
    C21B C2B N3B C4B . . . . -175.30(9) ?
    C2B N3B C4B N4B . . . . -177.46(10) ?
    C2B N3B C4B C5B . . . . 5.38(15) ?
    N3B C4B N4B C41B . . . . -2.69(17) ?
    C5B C4B N4B C41B . . . . 174.59(10) ?
    C4B N4B C41B C46B . . . . 7.65(19) ?
    C4B N4B C41B C42B . . . . -172.53(11) ?
    C46B C41B C42B F4B . . . . 179.99(9) ?
    N4B C41B C42B F4B . . . . 0.15(15) ?
    C46B C41B C42B C43B . . . . -0.82(17) ?
    N4B C41B C42B C43B . . . . 179.34(10) ?
    F4B C42B C43B C44B . . . . 179.27(10) ?
    C41B C42B C43B C44B . . . . 0.10(18) ?
    C42B C43B C44B C45B . . . . 0.43(18) ?
    C43B C44B C45B C46B . . . . -0.23(19) ?
    C44B C45B C46B C41B . . . . -0.53(18) ?
    C42B C41B C46B C45B . . . . 1.01(17) ?
    N4B C41B C46B C45B . . . . -179.16(11) ?
    N3B C4B C5B C6B . . . . -9.71(16) ?
    N4B C4B C5B C6B . . . . 173.09(10) ?
    N3B C4B C5B C57B . . . . 165.10(11) ?
    N4B C4B C5B C57B . . . . -12.10(16) ?
    N3B C4B C5B C57C . . . . -151.1(5) ?
    N4B C4B C5B C57C . . . . 31.7(5) ?
    C6B C5B C57B N5B . . . . -124.97(13) ?
    C4B C5B C57B N5B . . . . 60.62(15) ?
    C57C C5B C57B N5B . . . . -40.7(7) ?
    C5B C57B N5B C51B . . . . 172.76(10) ?
    C57B N5B C51B C56B . . . . 62.82(17) ?
    C57B N5B C51B C52B . . . . -117.41(14) ?
    C56B C51B C52B C53B . . . . -1.3(2) ?
    N5B C51B C52B C53B . . . . 178.95(15) ?
    C51B C52B C53B C54B . . . . 0.0(3) ?
    C52B C53B C54B O5B . . . . -179.11(17) ?
    C52B C53B C54B C55B . . . . 1.0(3) ?
    O5B C54B C55B C56B . . . . 179.40(17) ?
    C53B C54B C55B C56B . . . . -0.7(3) ?
    C52B C51B C56B C55B . . . . 1.5(2) ?
    N5B C51B C56B C55B . . . . -178.68(14) ?
    C54B C55B C56B C51B . . . . -0.6(3) ?
    C6B C5B C57C N5C . . . . 144.2(6) ?
    C4B C5B C57C N5C . . . . -73.4(9) ?
    C57B C5B C57C N5C . . . . 28.4(6) ?
    C5B C57C N5C C51C . . . . -168.3(9) ?
    C57C N5C C51C C52C . . . . -24.0(18) ?
    C57C N5C C51C C56C . . . . 157.3(12) ?
    C56C C51C C52C C53C . . . . 0(2) ?
    N5C C51C C52C C53C . . . . -178.4(13) ?
    C51C C52C C53C C54C . . . . 1(2) ?
    C52C C53C C54C C55C . . . . -3(4) ?
    C52C C53C C54C O5B . . . . -172.3(13) ?
    C53C C54C C55C C56C . . . . 2(4) ?
    O5B C54C C55C C56C . . . . 169.6(16) ?
    C52C C51C C56C C55C . . . . -1(2) ?
    N5C C51C C56C C55C . . . . 177.7(13) ?
    C54C C55C C56C C51C . . . . 0(2) ?
    C55B C54B O5B C58B . . . . 6.1(2) ?
    C53B C54B O5B C58B . . . . -173.78(15) ?
    C55B C54B O5B C54C . . . . -7(4) ?
    C53B C54B O5B C54C . . . . 173(4) ?
    C55C C54C O5B C54B . . . . -173(6) ?
    C53C C54C O5B C54B . . . . -2(3) ?
    C55C C54C O5B C58B . . . . 19(2) ?
    C53C C54C O5B C58B . . . . -169.5(14) ?
    C54B O5B C58B C59B . . . . 176.13(13) ?
    C54C O5B C58B C59B . . . . 179.1(9) ?
    C2B N1B C6B C5B . . . . 2.00(16) ?
    C2B N1B C6B C61B . . . . -175.57(9) ?
    C4B C5B C6B N1B . . . . 5.77(16) ?
    C57B C5B C6B N1B . . . . -168.88(10) ?
    C57C C5B C6B N1B . . . . 150.1(5) ?
    C4B C5B C6B C61B . . . . -176.86(10) ?
    C57B C5B C6B C61B . . . . 8.49(18) ?
    C57C C5B C6B C61B . . . . -32.5(5) ?
loop_
    _geom_hbond_atom_site_label_D
    _geom_hbond_atom_site_label_H
    _geom_hbond_atom_site_label_A
    _geom_hbond_site_symmetry_A
    _geom_hbond_distance_DH
    _geom_hbond_distance_HA
    _geom_hbond_distance_DA
    _geom_hbond_angle_DHA
    _geom_hbond_publ_flag
    N4A H4A N5A . 0.894(11) 2.093(11) 2.8465(17) 141.4(10) y
    N5A H5A N1B 2_666 0.879(11) 2.265(11) 3.1378(19) 171.7(11) y
    N4B H4B N5B . 0.876(11) 2.127(11) 2.8460(19) 138.9(10) y
    N4B H4B N5C . 0.876(11) 2.184(15) 2.824(10) 129.7(10) y
    N5B H5B N3A 2_666 0.869(13) 2.518(13) 3.350(2) 160.6(11) y
    C46A H46A O5B . 0.95 2.61 3.361(2) 136 y
    C23B H23B O5A 1_566 0.95 2.64 3.3437(19) 132 y
    C46A H46A N3A . 0.95 2.49 2.992(2) 112.6 n
    C46B H46B N3B . 0.95 2.31 2.9100(19) 120.6 n
_iucr_refine_instructions_details
;
TITL iw4 in P-1
CELL 0.71073   9.227  10.085  23.699  81.92  87.52  85.90
ZERR    4.00   0.004   0.004   0.009   0.04   0.04   0.04
SFAC C H N O F
UNIT 104 100 16 4 4
temp -188
acta 51
L.S. 4
BOND $h
FMAP 2
PLAN 20
conf
HTAB 2
eqiv $1 -x+1, -y+1, -z+1
eqiv $2 x, y+1, z+1
htab N4A N5A
htab N5A N1B_$1
htab N4B N5B
htab N4B N5C
htab N5B N3A_$1
htab C46A O5B
htab C23B O5A_$2
htab c26A N3A
htab C46A N3A
htab C26B N3B
htab C46B N3B
MPLA 6 N1A C2A N3A C4A C5A C6A N4A C41A C51A c57A N5A C61A
MPLA 6 N1A C2A N3A C4A C5A C6A N1B_$1 C2B_$1 N3B_$1 C4B_$1 C5B_$1 C6B_$1
MPLA 6 N1B_$1 C2B_$1 N3B_$1 C4B_$1 C5B_$1 C6B_$1
MPLA 6 N1A C2A N3A C4A C5A C6A
MPLA 6 C21A C22A C23A C24A C25A C26A
MPLA 6 N1A C2A N3A C4A C5A C6A
MPLA 6 C41A C42A C43A C44A C45A C46A F4A
MPLA 6 N1A C2A N3A C4A C5A C6A
MPLA 6 C51A C52A C53A C54A C55A C56A O5A C58A C59A
MPLA 6 N1B C2B N3B C4B C5B C6B N4B C41B C51B c57B N5B C57C N5C C61B
MPLA 6 C21B C22B C23B C24B C25B C26B
MPLA 6 N1B C2B N3B C4B C5B C6B
MPLA 6 C41B C42B C43B C44B C45B C46B F4B
MPLA 6 N1B C2B N3B C4B C5B C6B
MPLA 6 C51B C52B C53B C54B C55B C56B O5B C58B C59B
MPLA 6 N1B C2B N3B C4B C5B C6B
MPLA 6 C51C C52C C53C C54C C55C C56C O5B C58B C59B
eadp c57c c51c c52c c53c c54c c55c c56c
WGHT    0.016000
FVAR       1.29016   0.89998
N1A   3    0.926495    0.401930    0.259605    11.00000    0.01937
0.02408 =
         0.01637   -0.00321   -0.00145   -0.00412
C2A   1    0.843877    0.415580    0.306087    11.00000    0.01796
0.01919 =
         0.01487   -0.00005   -0.00233   -0.00245
C21A  1    0.898290    0.497569    0.347299    11.00000    0.01548
0.02025 =
         0.01827   -0.00346   -0.00377   -0.00191
C22A  1    1.014164    0.578437    0.332118    11.00000    0.02025
0.02258 =
         0.02046   -0.00190   -0.00007   -0.00389
AFIX  43
H22A  2    1.057733    0.582786    0.294900    11.00000   -1.20000
AFIX   0
C23A  1    1.066061    0.652495    0.371080    11.00000    0.02086
0.02244 =
         0.02992   -0.00399   -0.00237   -0.00689
AFIX  43
H23A  2    1.144254    0.708172    0.360334    11.00000   -1.20000
AFIX   0
C24A  1    1.004279    0.645494    0.425522    11.00000    0.02382
0.02818 =
         0.02856   -0.01329   -0.00682   -0.00261
AFIX  43
H24A  2    1.040022    0.696228    0.452174    11.00000   -1.20000
AFIX   0
C25A  1    0.890172    0.564391    0.441156    11.00000    0.02343
0.03640 =
         0.02170   -0.01093    0.00039   -0.00409
AFIX  43
H25A  2    0.848110    0.559132    0.478641    11.00000   -1.20000
AFIX   0
C26A  1    0.837264    0.490974    0.402295    11.00000    0.01871
0.03054 =
         0.02254   -0.00637   -0.00004   -0.00666
AFIX  43
H26A  2    0.758801    0.435738    0.413235    11.00000   -1.20000
AFIX   0
N3A   3    0.713694    0.362969    0.319539    11.00000    0.01940
0.02310 =
         0.01621   -0.00345   -0.00099   -0.00657
C4A   1    0.671145    0.281969    0.283969    11.00000    0.01937
0.02048 =
         0.01754    0.00015   -0.00259   -0.00567
N4A   3    0.538644    0.226247    0.293684    11.00000    0.02236
0.02906 =
         0.01701   -0.00734    0.00037   -0.01123
H4A   2    0.507188    0.201699    0.261790    11.00000   -1.20000
C41A  1    0.431383    0.243037    0.336576    11.00000    0.02263
0.01724 =
         0.01775   -0.00067    0.00167   -0.00628
C42A  1    0.288525    0.224014    0.324316    11.00000    0.02741
0.02179 =
         0.01827   -0.00104   -0.00426   -0.00701
F4A   5    0.265530    0.190567    0.271557    11.00000    0.03155
0.04277 =
         0.02502   -0.00561   -0.00360   -0.01596
C43A  1    0.172839    0.236600    0.361798    11.00000    0.02069
0.02425 =
         0.02988    0.00121   -0.00301   -0.00432
AFIX  43
H43A  2    0.077109    0.224154    0.351232    11.00000   -1.20000
AFIX   0
C44A  1    0.198173    0.267803    0.415359    11.00000    0.02430
0.02336 =
         0.02915   -0.00251    0.00556   -0.00097
AFIX  43
H44A  2    0.119614    0.278821    0.441915    11.00000   -1.20000
AFIX   0
C45A  1    0.339199    0.282799    0.429845    11.00000    0.02940
0.02199 =
         0.02151   -0.00385    0.00143   -0.00371
AFIX  43
H45A  2    0.356854    0.301819    0.466988    11.00000   -1.20000
AFIX   0
C46A  1    0.455553    0.270654    0.391270    11.00000    0.02187
0.01989 =
         0.02297   -0.00273   -0.00181   -0.00654
AFIX  43
H46A  2    0.551493    0.281164    0.402169    11.00000   -1.20000
AFIX   0
C5A   1    0.755817    0.252163    0.235869    11.00000    0.01890
0.02145 =
         0.01457   -0.00335   -0.00285   -0.00298
C57A  1    0.706877    0.151621    0.200154    11.00000    0.02418
0.02310 =
         0.02155   -0.00516   -0.00264   -0.00330
AFIX  23
H5A1  2    0.780009    0.139670    0.169150    11.00000   -1.20000
H5A2  2    0.698377    0.063719    0.224165    11.00000   -1.20000
AFIX   0
N5A   3    0.566920    0.198178    0.175795    11.00000    0.02447
0.01778 =
         0.02374   -0.00505   -0.00586   -0.00285
H5A   2    0.564979    0.284939    0.164021    11.00000   -1.20000
C51A  1    0.504983    0.122661    0.138034    11.00000    0.01952
0.01962 =
         0.01795   -0.00390    0.00026   -0.00669
C52A  1    0.546887   -0.011038    0.134333    11.00000    0.02257
0.02060 =
         0.02295   -0.00200   -0.00581   -0.00317
AFIX  43
H52A  2    0.621267   -0.055954    0.157770    11.00000   -1.20000
AFIX   0
C53A  1    0.480592   -0.079582    0.096512    11.00000    0.02236
0.01878 =
         0.02926   -0.00693   -0.00303   -0.00259
AFIX  43
H53A  2    0.510108   -0.170965    0.094329    11.00000   -1.20000
AFIX   0
C54A  1    0.372099   -0.015755    0.062082    11.00000    0.02076
0.02365 =
         0.01953   -0.00736    0.00057   -0.00809
C55A  1    0.329090    0.116950    0.066002    11.00000    0.02139
0.02389 =
         0.02293   -0.00309   -0.00482   -0.00212
AFIX  43
H55A  2    0.254595    0.161676    0.042574    11.00000   -1.20000
AFIX   0
C56A  1    0.394157    0.184805    0.103917    11.00000    0.02355
0.01875 =
         0.02311   -0.00375   -0.00168   -0.00305
AFIX  43
H56A  2    0.362491    0.275467    0.106665    11.00000   -1.20000
AFIX   0
O5A   4    0.311589   -0.091202    0.026028    11.00000    0.02346
0.02777 =
         0.02705   -0.01096   -0.00627   -0.00436
C58A  1    0.205048   -0.022279   -0.011395    11.00000    0.02072
0.03843 =
         0.02676   -0.01395   -0.00195   -0.00215
AFIX  23
H5A3  2    0.248430    0.052143   -0.036755    11.00000   -1.20000
H5A4  2    0.123120    0.015789    0.010943    11.00000   -1.20000
AFIX   0
C59A  1    0.151512   -0.122094   -0.046350    11.00000    0.02692
0.04723 =
         0.03180   -0.01860   -0.00536   -0.00040
AFIX 137
H5A5  2    0.234243   -0.163390   -0.066386    11.00000   -1.50000
H5A6  2    0.083057   -0.075787   -0.074215    11.00000   -1.50000
H5A7  2    0.102526   -0.191825   -0.021111    11.00000   -1.50000
AFIX   0
C6A   1    0.881339    0.320061    0.223940    11.00000    0.01946
0.02280 =
         0.01661   -0.00266   -0.00243   -0.00178
C61A  1    0.977067    0.309397    0.171623    11.00000    0.02417
0.03564 =
         0.02203   -0.00920    0.00220   -0.00826
AFIX 137
H6A1  2    1.046432    0.379603    0.167474    11.00000   -1.20000
H6A2  2    0.917021    0.320547    0.137954    11.00000   -1.20000
H6A3  2    1.030178    0.221085    0.175322    11.00000   -1.20000
AFIX   0
N1B   3    0.469390    0.489436    0.858226    11.00000    0.02191
0.01906 =
         0.01823   -0.00348   -0.00043   -0.00327
C2B   1    0.344668    0.437839    0.878411    11.00000    0.02103
0.01526 =
         0.01786    0.00013   -0.00233   -0.00082
C21B  1    0.291802    0.465098    0.936163    11.00000    0.02180
0.01902 =
         0.01648   -0.00319   -0.00143    0.00156
C22B  1    0.354712    0.559609    0.963188    11.00000    0.02904
0.02971 =
         0.02410   -0.00916    0.00273   -0.00777
AFIX  43
H22B  2    0.429227    0.610359    0.943810    11.00000   -1.20000
AFIX   0
C23B  1    0.310059    0.580564    1.017933    11.00000    0.03452
0.03231 =
         0.02741   -0.01406   -0.00303   -0.00381
AFIX  43
H23B  2    0.353999    0.645446    1.035800    11.00000   -1.20000
AFIX   0
C24B  1    0.202191    0.507757    1.046624    11.00000    0.03411
0.02890 =
         0.01834   -0.00551   -0.00102    0.00456
AFIX  43
H24B  2    0.171909    0.522022    1.084246    11.00000   -1.20000
AFIX   0
C25B  1    0.138233    0.413754    1.020324    11.00000    0.03321
0.02587 =
         0.02219   -0.00083    0.00535   -0.00240
AFIX  43
H25B  2    0.063909    0.363286    1.040011    11.00000   -1.20000
AFIX   0
C26B  1    0.181950    0.392801    0.965446    11.00000    0.02991
0.02130 =
         0.01928   -0.00418    0.00031   -0.00344
AFIX  43
H26B  2    0.136697    0.328629    0.947616    11.00000   -1.20000
AFIX   0
N3B   3    0.264056    0.361637    0.851642    11.00000    0.02013
0.01884 =
         0.01658   -0.00290    0.00059   -0.00268
C4B   1    0.317700    0.329723    0.801752    11.00000    0.02058
0.01804 =
         0.01721   -0.00164   -0.00276   -0.00245
N4B   3    0.238611    0.256616    0.771003    11.00000    0.02096
0.02709 =
         0.01653   -0.00620    0.00261   -0.00752
H4B   2    0.272232    0.251215    0.736208    11.00000   -1.20000
C41B  1    0.104007    0.201481    0.784555    11.00000    0.01942
0.01918 =
         0.02009   -0.00151   -0.00172   -0.00405
C42B  1    0.058703    0.118071    0.747585    11.00000    0.02490
0.02295 =
         0.01994   -0.00447    0.00152   -0.00196
F4B   5    0.148747    0.097469    0.701999    11.00000    0.03515
0.03750 =
         0.02976   -0.01405    0.00147   -0.00861
C43B  1   -0.069191    0.055334    0.755048    11.00000    0.03066
0.02462 =
         0.03242   -0.00527   -0.00802   -0.00943
AFIX  43
H43B  2   -0.095344   -0.000826    0.728653    11.00000   -1.20000
AFIX   0
C44B  1   -0.159488    0.075270    0.801704    11.00000    0.02242
0.03101 =
         0.03693    0.00021   -0.00177   -0.01157
AFIX  43
H44B  2   -0.248319    0.032432    0.807940    11.00000   -1.20000
AFIX   0
C45B  1   -0.118713    0.158398    0.839148    11.00000    0.02581
0.03612 =
         0.03038   -0.00412    0.00591   -0.00928
AFIX  43
H45B  2   -0.180564    0.172585    0.871144    11.00000   -1.20000
AFIX   0
C46B  1    0.010904    0.221423    0.830809    11.00000    0.02521
0.03078 =
         0.02389   -0.00770    0.00125   -0.00884
AFIX  43
H46B  2    0.036266    0.278658    0.856901    11.00000   -1.20000
AFIX   0
C5B   1    0.457865    0.363671    0.779995    11.00000    0.01967
0.02927 =
         0.01642   -0.00539    0.00198   -0.00449
PART   1
C57B  1    0.529511    0.298267    0.731346    21.00000    0.02088
0.02453 =
         0.02150   -0.00495   -0.00076   -0.00432
AFIX  23
H5B1  2    0.627251    0.332032    0.722609    21.00000   -1.20000
H5B2  2    0.541617    0.200003    0.742906    21.00000   -1.20000
AFIX   0
N5B   3    0.442237    0.326783    0.679925    21.00000    0.02305
0.02148 =
         0.01676   -0.00307   -0.00051    0.00239
H5B   2    0.419959    0.412678    0.674158    21.00000   -1.20000
C51B  1    0.511093    0.282301    0.630392    21.00000    0.01622
0.02139 =
         0.01534   -0.00465    0.00082   -0.00285
C52B  1    0.543925    0.373793    0.582720    21.00000    0.02313
0.01629 =
         0.02038   -0.00304    0.00076   -0.00318
AFIX  43
H52B  2    0.518319    0.466515    0.583352    21.00000   -1.20000
AFIX   0
C53B  1    0.611676    0.333884    0.535293    21.00000    0.02775
0.01567 =
         0.02120   -0.00179    0.00244   -0.00422
AFIX  43
H53B  2    0.632391    0.399177    0.503546    21.00000   -1.20000
AFIX   0
C54B  1    0.651547    0.198390    0.532308    21.00000    0.02141
0.01958 =
         0.00995   -0.00250    0.00191   -0.00440
C55B  1    0.617344    0.105569    0.579314    21.00000    0.03854
0.01658 =
         0.02233   -0.00143    0.00579    0.00324
AFIX  43
H55B  2    0.641933    0.012751    0.578487    21.00000   -1.20000
AFIX   0
C56B  1    0.547329    0.147720    0.627569    21.00000    0.04059
0.01998 =
         0.01872    0.00190    0.00841   -0.00278
AFIX  43
H56B  2    0.523985    0.082905    0.659151    21.00000   -1.20000
AFIX   0
PART   2
C57C  1    0.491094    0.388528    0.713504   -21.00000    0.01990
AFIX  23
H5C1  2    0.412705    0.445472    0.693074   -21.00000   -1.20000
H5C2  2    0.585278    0.429037    0.704117   -21.00000   -1.20000
AFIX   0
N5C   3    0.495513    0.254441    0.701785   -21.00000    0.02425
AFIX   3
H5C   2    0.553394    0.207771    0.728335   -21.00000   -1.20000
AFIX   0
C51C  1    0.554318    0.228506    0.643395   -21.00000    0.01990
C52C  1    0.546674    0.330252    0.602810   -21.00000    0.01990
AFIX  43
H52C  2    0.508940    0.417380    0.608967   -21.00000   -1.20000
AFIX   0
C53C  1    0.608040    0.294825    0.539937   -21.00000    0.01990
AFIX  43
H53C  2    0.612421    0.356875    0.505909   -21.00000   -1.20000
AFIX   0
C54C  1    0.648860    0.169762    0.544543   -21.00000    0.01990
C55C  1    0.657196    0.074380    0.583938   -21.00000    0.01990
AFIX  43
H55C  2    0.695417   -0.012717    0.577948   -21.00000   -1.20000
AFIX   0
C56C  1    0.607134    0.103230    0.637200   -21.00000    0.01990
AFIX  43
H56C  2    0.610106    0.034869    0.669175   -21.00000   -1.20000
AFIX   0
PART   0
O5B   4    0.720725    0.167966    0.483430    11.00000    0.03763
0.02246 =
         0.01610   -0.00391    0.00654    0.00066
C58B  1    0.749938    0.029626    0.476600    11.00000    0.04465
0.02302 =
         0.02476   -0.00563    0.00648    0.00283
AFIX  23
H5B3  2    0.658619   -0.017276    0.481032    11.00000   -1.20000
H5B4  2    0.817538   -0.014787    0.505841    11.00000   -1.20000
AFIX   0
C59B  1    0.816817    0.024060    0.417986    11.00000    0.06679
0.03570 =
         0.03125   -0.00766    0.01551    0.00924
AFIX 137
H5B5  2    0.908762    0.068008    0.414494    11.00000   -1.20000
H5B6  2    0.750173    0.070357    0.389425    11.00000   -1.20000
H5B7  2    0.835149   -0.069815    0.411798    11.00000   -1.20000
AFIX   0
C6B   1    0.526797    0.449864    0.809048    11.00000    0.02076
0.01917 =
         0.01911   -0.00084   -0.00135   -0.00264
C61B  1    0.672714    0.501994    0.790221    11.00000    0.02338
0.02946 =
         0.02355   -0.00486    0.00082   -0.00772
AFIX 137
H6B1  2    0.677718    0.523148    0.748567    11.00000   -1.50000
H6B2  2    0.749816    0.433456    0.802573    11.00000   -1.50000
H6B3  2    0.685488    0.583275    0.807281    11.00000   -1.50000
HKLF 4
REM  iw4 in P-1
REM R1 =  0.0533 for   8365 Fo > 4sig(Fo)  and  0.1281 for all  18015 data
REM    620 parameters refined using      0 restraints
END
WGHT      0.0474      0.0000
REM Highest difference peak  0.421,  deepest hole -0.356,  1-sigma level
0.055
Q1    1   0.9017  0.5036  0.4230  11.00000  0.05    0.31
Q2    1   0.2767  0.3087  0.7852  11.00000  0.05    0.30
Q3    1   0.2795  0.2240  0.3091  11.00000  0.05    0.29
Q4    1   0.7016  0.2006  0.2256  11.00000  0.05    0.29
Q5    1   0.8190  0.2797  0.2191  11.00000  0.05    0.28
;
data_global
_journal_date_recd_electronic     2012-04-21
_journal_date_accepted     2012-05-09
_journal_name_full     'Acta Crystallographica, Section E'
_journal_year     2012
_journal_volume     68
_journal_issue      6
_journal_page_first     o1729
_journal_page_last     o1730
_journal_paper_category     QO
_journal_paper_doi     10.1107/S1600536812021046
_journal_coeditor_code     GK2480
_publ_contact_author_name     'Bryndal, Iwona'
_publ_contact_author_address
;
Faculty of Chemistry,
University of Wroc\/law,
14 Joliot-Curie St,
50-383 Wroc\/law, Poland
and
Department of Bioorganic Chemistry
Faculty of Engineering and Economics
Wroc\/law University of Economics
118/120 Komandorska St
53-345 Wroc\/law
Poland
;
_publ_contact_author_email     isai@o2.pl
_publ_contact_author_fax     ?
_publ_contact_author_phone     ?
_publ_section_title
;\
5-[(4-Ethoxyanilino)methyl]-<i>N</i>-(2-fluorophenyl)-6-methyl-2-\
phenylpyrimidin-4-amine
;
loop_
    _publ_author_name
    _publ_author_address
    'Cieplik, Jerzy'
;
Department of Organic Chemistry
Medical Academy
9 Grodzka St
50-137 Wroc\/law
Poland
;
    'Stolarczyk, Marcin'
;
Department of Organic Chemistry
Medical Academy
9 Grodzka St
50-137 Wroc\/law
Poland
;
    'Bryndal, Iwona'
;
Faculty of Chemistry
University of Wroc\/law
14 Joliot-Curie St
50-383 Wroc\/law
Poland
and
Department of Bioorganic Chemistry
Faculty of Engineering and Economics
Wroc\/law University of Economics
118/120 Komandorska St
53-345 Wroc\/law
Poland
;
    'Lis, Tadeusz'
;
Faculty of Chemistry
University of Wroc\/law
14 Joliot-Curie St
50-383 Wroc\/law
Poland
;
_publ_section_synopsis     .
