# Supplementary material for: 5-[(4-Eth­oxy­anilino)meth­yl]-N-(2-fluoro­phen­yl)-6-methyl-2-phenyl­pyrimidin-4-amine
Source: Acta Crystallogr Sect E Struct Rep Online. 2012 May 16;68(Pt 6):o1729–30. doi: 10.1107/S1600536812021046 (PMC3379319; doi:10.1107/S1600536812021046)
Supplement: Supplementary file 2 [file e-68-o1729-Isup2.hkl]

# 
# h,k,l, Fc-squared, Fo-squared, sigma(Fo-squared) and status flag 
# 
data_I
_shelx_title ' iw4 in P-1' 
_shelx_refln_list_code          4 
_shelx_F_calc_maximum      318.52 
_exptl_crystal_F_000       904.00 
_reflns_d_resolution_high  0.6179 
 
loop_ 
 _symmetry_equiv_pos_as_xyz 
 'x, y, z' 
 '-x, -y, -z' 
 
_cell_length_a     9.2270 
_cell_length_b    10.0850 
_cell_length_c    23.6990 
_cell_angle_alpha  81.920 
_cell_angle_beta   87.520 
_cell_angle_gamma  85.900 
 
_shelx_F_squared_multiplier     1.000 
 
loop_ 
 _refln_index_h 
 _refln_index_k 
 _refln_index_l 
 _refln_F_squared_calc 
 _refln_F_squared_meas 
 _refln_F_squared_sigma 
 _refln_observed_status 
   2   0   0      189.09      165.34      5.57 o 
   3   0   0      880.84      819.62      9.70 o 
   4   0   0      371.96      403.50      8.68 o 
   5   0   0     2902.40     3006.62     21.16 o 
   6   0   0      933.47      955.39     14.38 o 
   7   0   0      354.39      348.82     14.90 o 
   8   0   0       44.25       34.02     12.96 o 
   9   0   0       46.56       41.88     13.91 o 
  10   0   0       80.23       79.69     16.82 o 
  11   0   0      208.47      209.07     19.73 o 
  12   0   0        0.10        0.45     18.74 o 
  13   0   0       65.74       69.71     21.95 o 
  14   0   0       14.19        7.77     22.16 o 
 -14   1   0        6.58        5.83     23.56 o 
 -13   1   0        0.01       -2.26     21.21 o 
 -12   1   0       49.24       31.68     18.94 o 
 -11   1   0      224.95      240.21     21.38 o 
 -10   1   0        9.97        2.63     15.64 o 
  -9   1   0      418.53      414.98     19.71 o 
  -8   1   0       67.92       70.64     12.89 o 
  -7   1   0      132.14      146.63     12.34 o 
  -6   1   0        0.96        5.84      8.89 o 
  -5   1   0       20.17       16.84      7.90 o 
  -4   1   0      201.70      224.98      9.64 o 
  -3   1   0     2598.83     2518.79     19.51 o 
  -2   1   0       81.62       71.42      6.63 o 
   2   1   0     2483.99     2418.67     23.24 o 
   3   1   0      404.05      409.66     10.35 o 
   4   1   0       93.93       85.44      8.69 o 
   5   1   0      345.05      354.37      9.68 o 
   6   1   0      444.85      481.64     11.54 o 
   7   1   0       45.58       49.49      8.68 o 
   8   1   0        2.57        3.84      9.41 o 
   9   1   0       18.62       20.06     14.61 o 
  10   1   0       46.55       43.27     16.45 o 
  11   1   0        0.23        4.40     16.59 o 
  12   1   0      106.41      112.20     21.38 o 
  13   1   0        2.34       -3.69     21.05 o 
  14   1   0       13.68       19.90     38.38 o 
 -14   2   0        7.78       13.24     22.03 o 
 -13   2   0       57.99       59.05     22.25 o 
 -12   2   0       47.33       36.97     18.88 o 
 -11   2   0        0.32       -6.83     17.05 o 
 -10   2   0        1.37        0.14     15.58 o 
  -9   2   0       42.68       30.04     14.73 o 
  -8   2   0        6.42       11.00     12.03 o 
  -7   2   0      437.98      433.49     15.73 o 
  -6   2   0     1887.68     1891.15     25.05 o 
  -5   2   0        0.61        0.48      8.37 o 
  -4   2   0      130.89      114.05     11.44 o 
  -3   2   0        0.00       -0.76      6.99 o 
  -2   2   0        7.56        3.15      4.78 o 
  -1   2   0       29.89       32.34      6.01 o 
   1   2   0     6607.60     6508.06     24.01 o 
   2   2   0     2802.69     2682.14     20.52 o 
   3   2   0     1938.69     1936.95     56.72 o 
   4   2   0     4540.84     4830.99     32.05 o 
   5   2   0       90.13      113.49      9.69 o 
   6   2   0        3.48       -1.69      9.37 o 
   7   2   0      135.36      110.92      9.80 o 
   8   2   0      180.95      169.98     11.41 o 
   9   2   0      116.41       86.92     11.70 o 
  10   2   0       17.11       19.72     11.80 o 
  11   2   0        2.10       15.49     17.27 o 
  12   2   0        2.79       10.70     19.50 o 
  13   2   0        5.23        5.43     21.27 o 
  14   2   0        2.82       -6.31     33.85 o 
 -14   3   0       60.01       50.45     23.01 o 
 -13   3   0       17.05       30.84     23.13 o 
 -12   3   0        0.76        5.67     18.98 o 
 -11   3   0        1.34       -0.60     16.72 o 
 -10   3   0        9.29       12.00     16.52 o 
  -9   3   0      134.34      146.56     15.77 o 
  -8   3   0       94.88       92.02     14.00 o 
  -7   3   0      211.09      211.51     14.03 o 
  -6   3   0      129.08      130.67     11.12 o 
  -5   3   0      135.26      132.30      7.41 o 
  -4   3   0       17.10       39.41      5.82 o 
  -3   3   0      124.89      102.75      5.92 o 
  -2   3   0      877.60      767.01     12.33 o 
  -1   3   0     2541.75     2537.96     19.74 o 
   0   3   0      173.68      168.21      6.23 o 
   1   3   0     5348.55     5341.40     21.74 o 
   2   3   0      508.54      511.23      9.43 o 
   3   3   0        6.28       34.70      6.47 o 
   4   3   0      271.86      268.08     11.27 o 
   5   3   0     1658.09     1679.27     23.19 o 
   6   3   0       10.66       11.78      9.70 o 
   7   3   0       20.79       27.41     11.53 o 
   8   3   0        2.82       -0.92     10.32 o 
   9   3   0       17.83       11.99     11.07 o 
  10   3   0      236.74      228.82     14.78 o 
  11   3   0       27.28       27.83     13.67 o 
  12   3   0       42.62       37.92     20.58 o 
  13   3   0       33.62       30.56     21.61 o 
  14   3   0       74.19       59.04     35.98 o 
 -14   4   0        2.91       24.38     27.61 o 
 -13   4   0       85.22       93.92     22.01 o 
 -12   4   0       12.73       22.46     19.46 o 
 -11   4   0       32.52       44.19     17.05 o 
 -10   4   0       22.51       32.02     14.96 o 
  -9   4   0      266.12      276.95     18.18 o 
  -8   4   0       34.80       29.93     10.02 o 
  -7   4   0        1.33        8.60      7.97 o 
  -6   4   0      105.45      111.79      9.52 o 
  -5   4   0      553.90      545.91     11.07 o 
  -4   4   0        6.37        9.81      5.43 o 
  -3   4   0      610.97      627.35      9.70 o 
  -2   4   0     1122.01     1144.75     23.92 o 
  -1   4   0     1993.69     1944.54     14.19 o 
   0   4   0       58.65       68.68      6.04 o 
   1   4   0       55.86       48.87      4.84 o 
   2   4   0       66.03       65.96      6.90 o 
   3   4   0      498.92      508.11     15.26 o 
   4   4   0     1181.12     1115.15     19.06 o 
   5   4   0      477.21      417.63     14.69 o 
   6   4   0       26.49       31.20     10.78 o 
   7   4   0     1135.21     1087.37     23.70 o 
   8   4   0       44.19       34.34     14.04 o 
   9   4   0      358.93      308.76     14.95 o 
  10   4   0       56.73       39.29     12.85 o 
  11   4   0      370.27      382.85     19.21 o 
  12   4   0        7.64        2.32     15.21 o 
  13   4   0       16.71        0.59     21.66 o 
  14   4   0      125.69      155.41     39.10 o 
 -13   5   0       76.50       94.08     34.17 o 
 -12   5   0       18.22       65.80     39.05 o 
 -11   5   0      419.72      489.08     37.25 o 
 -10   5   0        0.02        6.89     15.63 o 
  -9   5   0       38.14       44.64     18.65 o 
  -8   5   0      125.97      156.91     15.49 o 
  -7   5   0       31.86       36.79      8.16 o 
  -6   5   0     1315.02     1324.66     17.52 o 
  -5   5   0      118.44      134.54      8.06 o 
  -4   5   0      165.26      169.96      7.42 o 
  -3   5   0      306.66      310.59     11.15 o 
  -2   5   0       57.89       61.23      8.66 o 
  -1   5   0      601.68      597.05     10.46 o 
   0   5   0        0.30        1.38      5.86 o 
   1   5   0        3.04        4.14      4.57 o 
   2   5   0      294.23      284.89     12.61 o 
   3   5   0       29.91       33.62      7.10 o 
   4   5   0       40.44       50.39      7.77 o 
   5   5   0      430.00      381.51     15.23 o 
   6   5   0      370.90      379.41     16.58 o 
   7   5   0      426.54      382.59     18.22 o 
   8   5   0       21.93       24.39     13.62 o 
   9   5   0       38.71       39.88     17.21 o 
  10   5   0       44.45       58.64     13.81 o 
  11   5   0      132.50      136.41     16.41 o 
  12   5   0      185.23      219.29     18.76 o 
  13   5   0       36.66       41.13     17.72 o 
  14   5   0       24.28        9.20     39.61 o 
 -13   6   0       26.74       12.72     28.15 o 
 -12   6   0      113.94       93.32     30.63 o 
 -11   6   0      271.76      254.52     34.92 o 
 -10   6   0       15.67       14.48     15.46 o 
  -9   6   0      111.65      122.99     16.13 o 
  -8   6   0       55.96       97.92     35.73 o 
  -7   6   0        0.04        6.17      8.30 o 
  -6   6   0      598.43      625.36     13.77 o 
  -5   6   0       15.19       10.33      6.96 o 
  -4   6   0       17.04       17.63      6.39 o 
  -3   6   0       24.76       22.84      8.93 o 
  -2   6   0       12.55        7.45      8.81 o 
  -1   6   0      359.45      389.09      9.30 o 
   0   6   0        0.38        1.94      5.97 o 
   1   6   0      102.35       92.36      5.80 o 
   2   6   0       14.94       11.62      7.01 o 
   3   6   0      403.71      416.96     11.26 o 
   4   6   0      137.37      142.13      9.40 o 
   5   6   0       22.23       23.20      8.90 o 
   6   6   0      129.54      126.14     14.25 o 
   7   6   0      120.19      130.93     14.73 o 
   8   6   0       61.77       76.49     17.21 o 
   9   6   0       36.56       33.72     16.16 o 
  10   6   0      126.16      144.90     20.25 o 
  11   6   0       12.10       14.35     15.54 o 
  12   6   0      191.19      227.24     19.78 o 
  13   6   0      267.18      287.57     21.93 o 
  14   6   0        8.38       23.77     39.73 o 
 -12   7   0       39.37      -30.44     31.23 o 
 -11   7   0       32.23       25.97     28.52 o 
 -10   7   0       10.37       15.84     25.68 o 
  -9   7   0        0.78      -10.10     23.58 o 
  -8   7   0       24.84        1.59     25.10 o 
  -7   7   0      168.18      145.23     14.16 o 
  -6   7   0        2.55        1.04      8.02 o 
  -5   7   0        2.46       -3.10      7.40 o 
  -4   7   0       28.51       26.67      7.09 o 
  -3   7   0        0.02        1.49      9.09 o 
  -2   7   0      569.04      568.68     21.35 o 
  -1   7   0      587.33      598.98     11.56 o 
   0   7   0       49.72       45.54      5.82 o 
   1   7   0      226.64      204.94      7.26 o 
   2   7   0      369.59      356.09     11.21 o 
   3   7   0       32.37       35.80      8.56 o 
   4   7   0      511.55      486.96     13.84 o 
   5   7   0        5.28        4.09      9.17 o 
   6   7   0      614.14      619.28     21.62 o 
   7   7   0       98.10      108.06     16.84 o 
   8   7   0       62.27       56.47     17.64 o 
   9   7   0       99.90       83.81     17.87 o 
  10   7   0        0.03       -6.79     19.62 o 
  11   7   0      112.39      126.41     22.86 o 
  12   7   0       10.07       12.12     16.90 o 
  13   7   0       78.83      111.86     25.08 o 
 -12   8   0        1.02      -29.35     29.35 o 
 -10   8   0        4.49      -19.63     25.91 o 
  -9   8   0        0.30      -18.05     30.00 o 
  -8   8   0      184.58      190.31     29.76 o 
  -7   8   0       24.79       12.98     25.63 o 
  -6   8   0       78.77       87.53     22.41 o 
  -5   8   0        0.29       12.24     11.00 o 
  -4   8   0        6.51       14.29     10.82 o 
  -3   8   0       62.88       57.86     12.30 o 
  -2   8   0      146.67      126.01     12.38 o 
  -1   8   0      434.26      399.90     16.38 o 
   0   8   0       89.76       79.22      6.62 o 
   1   8   0      188.01      213.01      9.97 o 
   2   8   0        2.91        1.33      8.27 o 
   3   8   0      934.13      912.71     17.29 o 
   4   8   0     1037.34     1022.34     19.06 o 
   5   8   0      139.59      140.67     11.87 o 
   6   8   0      113.24      118.74     15.51 o 
   7   8   0       10.81       12.36     15.79 o 
   8   8   0        5.97        4.31     17.18 o 
   9   8   0        8.48       15.16     19.15 o 
  10   8   0        3.73       12.80     20.18 o 
  11   8   0       21.01       25.01     21.24 o 
  12   8   0        2.67       -9.45     17.21 o 
  13   8   0       40.69       34.16     23.96 o 
 -10   9   0        2.46      -13.31     30.84 o 
  -9   9   0        9.26       -7.60     29.93 o 
  -7   9   0      290.33      349.35     35.67 o 
  -6   9   0        2.32       10.63     26.32 o 
  -5   9   0       82.06       92.38     25.89 o 
  -4   9   0       44.55       24.87     11.72 o 
  -3   9   0      330.38      281.34     16.37 o 
  -2   9   0        0.06        0.85     12.09 o 
  -1   9   0       17.33        7.84     12.43 o 
   0   9   0       43.11       41.05      6.49 o 
   1   9   0        7.53        5.47      8.65 o 
   2   9   0      460.69      470.74     14.20 o 
   3   9   0       35.07       26.39     10.27 o 
   4   9   0       61.62       56.56     10.94 o 
   5   9   0        1.24        3.01     11.51 o 
   6   9   0       70.68       69.76     13.11 o 
   7   9   0      154.71      153.91     21.65 o 
   8   9   0       52.44       44.06     18.88 o 
   9   9   0        0.34      -13.04     19.53 o 
  10   9   0       12.06       28.52     20.72 o 
  11   9   0       13.44       19.06     22.41 o 
  12   9   0        6.86       16.53     25.31 o 
 -11  10   0       35.65       13.32     34.38 o 
 -10  10   0       30.06       23.28     37.13 o 
  -9  10   0        7.94       24.44     29.57 o 
  -8  10   0       10.11       29.20     31.24 o 
  -7  10   0       11.61       21.01     27.50 o 
  -6  10   0        0.08        1.81     28.80 o 
  -5  10   0        0.03      -11.91     26.20 o 
  -4  10   0       32.79       24.82     13.98 o 
  -3  10   0       14.23       10.01     13.21 o 
  -2  10   0       28.64       15.85     14.02 o 
  -1  10   0        0.23        4.55     14.02 o 
   0  10   0      122.09      139.57     17.99 o 
   1  10   0        8.81        6.53     13.29 o 
   2  10   0       32.75       31.39     10.10 o 
   3  10   0       43.17       43.79     10.72 o 
   4  10   0      773.29      796.39     19.78 o 
   5  10   0        7.28       11.01     12.33 o 
   6  10   0      627.04      662.10     20.10 o 
   7  10   0      119.31      121.89     19.85 o 
   8  10   0        2.31       -2.07     19.60 o 
   9  10   0       80.35       88.56     21.51 o 
  10  10   0        4.71       19.09     20.59 o 
  11  10   0       11.05       -3.61     21.77 o 
  12  10   0       14.74       13.72     23.87 o 
 -10  11   0       16.22       -2.85     39.02 o 
  -8  11   0       52.87      141.84     38.74 o 
  -6  11   0       39.11       54.67     31.73 o 
  -5  11   0        2.48        1.60     28.67 o 
  -4  11   0      316.14      287.37     30.94 o 
  -3  11   0       28.36        6.04     15.30 o 
  -2  11   0        0.13        3.87     14.87 o 
  -1  11   0      259.86      208.07     17.70 o 
   0  11   0        8.91       11.94     15.53 o 
   1  11   0      413.48      391.03     21.20 o 
   2  11   0      154.91      173.70     17.90 o 
   3  11   0       49.76       48.30     16.91 o 
   4  11   0       58.89       60.61     13.13 o 
   5  11   0       19.17       21.16     13.29 o 
   6  11   0        8.96        9.09     13.51 o 
   7  11   0        8.75        5.18     18.86 o 
   8  11   0        0.42        2.96     20.56 o 
   9  11   0        2.89        2.74     20.26 o 
  10  11   0        1.40       -7.42     23.09 o 
  11  11   0        0.11        5.01     24.74 o 
  -9  12   0       10.07       -8.55     36.26 o 
  -8  12   0       21.89        3.95     35.97 o 
  -7  12   0        9.08       22.89     34.47 o 
  -6  12   0       26.31        8.91     28.73 o 
  -5  12   0       46.86       65.88     29.11 o 
  -4  12   0       32.49       46.97     31.16 o 
  -3  12   0        5.75       -6.85     28.22 o 
  -2  12   0        3.05        6.20     16.60 o 
  -1  12   0       44.98       47.89     17.86 o 
   0  12   0       96.95       87.58     17.77 o 
   1  12   0       26.76       19.19     17.61 o 
   2  12   0      263.57      263.03     21.50 o 
   3  12   0      135.54      148.41     19.56 o 
   4  12   0       47.11       42.53     17.21 o 
   5  12   0        0.09       -0.17     19.38 o 
   6  12   0       37.71       43.75     18.27 o 
   7  12   0      101.93      131.40     22.58 o 
   8  12   0       20.04       34.25     21.70 o 
   9  12   0       13.21       15.09     31.56 o 
  10  12   0        0.28       -9.01     23.23 o 
  -7  13   0      228.12      260.47     43.20 o 
  -6  13   0       44.61       40.18     35.69 o 
  -5  13   0        2.92       11.89     33.43 o 
  -4  13   0        3.26       -0.55     28.21 o 
  -3  13   0        0.27      -12.87     29.79 o 
  -2  13   0        7.76       13.52     29.07 o 
  -1  13   0       70.62       51.01     18.95 o 
   0  13   0      187.49      186.98     21.47 o 
   1  13   0        0.63        6.14     17.87 o 
   2  13   0       62.22       47.18     22.85 o 
   3  13   0      127.80      150.56     21.04 o 
   4  13   0      255.13      286.57     29.32 o 
   5  13   0       57.66       75.34     19.74 o 
   6  13   0       83.73       90.04     20.91 o 
   7  13   0       11.42       -3.19     30.15 o 
   9  13   0        6.36       27.67     33.88 o 
  -6  14   0      138.78      150.62     40.29 o 
  -5  14   0       93.00       98.35     33.92 o 
  -4  14   0        9.65       11.59     31.75 o 
  -3  14   0        6.93      -24.36     31.69 o 
  -2  14   0      103.12      194.78     35.76 o 
  -1  14   0       24.04       73.21     29.45 o 
   0  14   0       39.02       42.41     20.45 o 
   1  14   0        9.95        6.59     20.23 o 
   2  14   0        1.44       -6.28     19.50 o 
   3  14   0        0.90        3.97     17.87 o 
   4  14   0        2.37        6.55     19.74 o 
   5  14   0       11.67        4.98     21.35 o 
   6  14   0        9.95       22.20     20.16 o 
   7  14   0        9.50       14.79     34.49 o 
   8  14   0       47.05       50.39     38.22 o 
  -4  15   0       12.04       16.68     37.08 o 
  -3  15   0        4.86       25.52     33.87 o 
  -2  15   0       18.44       32.36     35.10 o 
  -1  15   0       50.96       81.30     35.74 o 
   0  15   0       11.96       14.04     28.70 o 
   1  15   0       49.82       62.36     23.89 o 
   2  15   0        3.90       -4.66     22.09 o 
   3  15   0        6.26       12.67     21.39 o 
   4  15   0        4.16       14.17     21.44 o 
   5  15   0        1.58       -7.63     20.91 o 
   6  15   0        0.66       16.09     22.66 o 
   0  16   0        2.34      -10.11     36.07 o 
   1  16   0        9.30       -4.29     30.90 o 
   2  16   0        0.05       18.29     24.02 o 
   3  16   0        0.13       13.64     30.94 o 
  -2 -16   1        1.55        7.01     22.76 o 
  -1 -16   1        0.21       10.22     35.70 o 
   0 -16   1        8.77       -3.16     33.13 o 
  -6 -15   1        6.19       20.69     21.86 o 
  -5 -15   1      119.13      105.81     24.55 o 
  -4 -15   1        3.65        2.41     21.10 o 
  -3 -15   1       39.70       39.45     26.09 o 
  -2 -15   1      111.18      120.89     24.41 o 
  -1 -15   1       19.24       13.97     18.94 o 
   0 -15   1        2.77       -2.14     20.46 o 
   1 -15   1        0.61       -9.16     33.84 o 
   2 -15   1        2.84       25.35     34.01 o 
   3 -15   1       22.06       59.21     33.92 o 
   4 -15   1       18.70       31.40     36.88 o 
  -8 -14   1        1.26       -2.22     36.01 o 
  -7 -14   1        0.43       12.65     32.25 o 
  -6 -14   1        1.58        0.43     30.89 o 
  -5 -14   1       25.56       18.52     21.53 o 
  -4 -14   1       55.19       70.02     21.50 o 
  -3 -14   1       86.54       73.18     20.77 o 
  -2 -14   1        3.28        2.44     21.06 o 
  -1 -14   1       53.38       67.00     21.53 o 
   0 -14   1       22.65       35.87     20.20 o 
   1 -14   1        0.15        0.11     18.48 o 
   2 -14   1       68.70       80.83     33.56 o 
   3 -14   1        4.89       27.55     30.36 o 
   4 -14   1       13.10       26.00     34.48 o 
   5 -14   1       34.84       25.77     30.92 o 
   6 -14   1       65.72       49.63     38.41 o 
  -9 -13   1        2.90        1.34     35.19 o 
  -8 -13   1        0.14       -2.34     35.14 o 
  -7 -13   1        1.92        3.74     30.28 o 
  -6 -13   1       88.14       66.96     21.17 o 
  -5 -13   1        9.29       17.13     20.14 o 
  -4 -13   1       20.36       42.78     20.27 o 
  -3 -13   1        1.30        3.41     19.13 o 
  -2 -13   1      103.11      103.82     19.29 o 
  -1 -13   1      171.67      176.64     22.04 o 
   0 -13   1      101.66       66.61     19.34 o 
   1 -13   1      122.05      152.63     21.48 o 
   2 -13   1        5.25        9.85     17.78 o 
   3 -13   1       30.20       30.86     28.85 o 
   4 -13   1       23.47       24.18     27.66 o 
   5 -13   1        3.18       -3.11     29.81 o 
   6 -13   1        7.45      -13.14     30.39 o 
   7 -13   1       33.33       31.87     35.96 o 
 -10 -12   1        1.85       -1.10     24.97 o 
  -9 -12   1        1.13        2.56     21.71 o 
  -8 -12   1        2.85        3.39     21.53 o 
  -7 -12   1        7.75       18.26     27.57 o 
  -6 -12   1       38.39       41.58     20.49 o 
  -5 -12   1       28.36       29.02     17.55 o 
  -4 -12   1        0.02      -11.54     18.13 o 
  -3 -12   1       13.26       25.76     17.79 o 
  -2 -12   1        4.73       -3.47     17.52 o 
  -1 -12   1      172.18      146.74     20.23 o 
   0 -12   1       38.11       52.32     16.57 o 
   1 -12   1       57.71       64.78     18.04 o 
   2 -12   1       19.98       36.61     16.85 o 
   3 -12   1       15.58       30.38     17.84 o 
   4 -12   1       17.70       20.42     28.44 o 
   5 -12   1       10.11        5.65     30.51 o 
   6 -12   1        6.02       21.30     31.73 o 
   7 -12   1       47.31        1.18     32.76 o 
   8 -12   1       17.71       23.49     35.95 o 
   9 -12   1       69.77       66.11     35.15 o 
 -11 -11   1        7.62        6.11     25.40 o 
 -10 -11   1       32.97       33.79     23.93 o 
  -9 -11   1        7.97       27.60     21.79 o 
  -8 -11   1        0.46       -6.51     19.23 o 
  -7 -11   1        3.29        3.31     18.94 o 
  -6 -11   1        7.38        1.74     13.54 o 
  -5 -11   1        3.36        7.77     12.60 o 
  -4 -11   1       16.27       -1.05     16.10 o 
  -3 -11   1      233.99      200.67     19.75 o 
  -2 -11   1       22.89       29.54     15.20 o 
  -1 -11   1       83.85       79.32     17.14 o 
   0 -11   1       17.68       17.08     15.38 o 
   1 -11   1        3.91        5.40     16.18 o 
   2 -11   1       19.21        9.72     15.54 o 
   3 -11   1        3.43        8.94     15.53 o 
   4 -11   1        3.72       -3.49     28.43 o 
   5 -11   1        1.72       -6.48     27.45 o 
   6 -11   1       52.53       36.91     29.15 o 
   7 -11   1        9.84       -0.63     29.66 o 
   8 -11   1        0.25       -6.27     29.25 o 
   9 -11   1        1.64       -3.78     31.74 o 
  10 -11   1        1.25       42.47     36.86 o 
 -12 -10   1        2.95        0.08     24.72 o 
 -11 -10   1       23.51       14.10     22.04 o 
 -10 -10   1        6.74        7.82     21.61 o 
  -9 -10   1        2.40       13.79     19.69 o 
  -8 -10   1       13.94       12.16     18.21 o 
  -7 -10   1       14.20       10.50     16.82 o 
  -6 -10   1        2.05        6.29     12.53 o 
  -5 -10   1        1.03        2.67     11.93 o 
  -4 -10   1      367.10      346.00     15.42 o 
  -3 -10   1     3343.23     3336.87     33.37 o 
  -2 -10   1      199.81      221.37     12.10 o 
  -1 -10   1       33.93       30.84     14.06 o 
   0 -10   1      194.34      152.04     17.09 o 
   1 -10   1       39.91       33.78     14.58 o 
   2 -10   1      650.21      627.51     22.46 o 
   3 -10   1        0.14       -4.16     13.28 o 
   4 -10   1        0.41      -10.46     12.79 o 
   5 -10   1        4.82        6.70     24.60 o 
   6 -10   1       19.85       56.06     27.18 o 
   7 -10   1      117.28      115.86     32.02 o 
   8 -10   1       52.53       72.16     29.74 o 
   9 -10   1       24.54       14.20     33.70 o 
  10 -10   1       34.61       37.18     31.00 o 
 -12  -9   1       24.33       22.85     24.11 o 
 -11  -9   1        0.08       -6.77     22.49 o 
 -10  -9   1        2.32        3.33     20.31 o 
  -9  -9   1        0.02       -4.76     20.21 o 
  -8  -9   1        7.25       -5.09     17.82 o 
  -7  -9   1      193.95      201.75     18.98 o 
  -6  -9   1     1771.55     1784.97     27.72 o 
  -5  -9   1      733.47      710.95     18.91 o 
  -4  -9   1        6.30       10.19     10.79 o 
  -3  -9   1        8.49       16.44      9.81 o 
  -2  -9   1       27.91       29.01      9.29 o 
  -1  -9   1      312.44      299.13     11.87 o 
   0  -9   1       70.33       57.74      6.99 o 
   1  -9   1        0.00        2.18      9.34 o 
   2  -9   1      120.62      123.61     14.16 o 
   3  -9   1       64.58       61.71     13.27 o 
   4  -9   1       24.42       17.15     13.00 o 
   5  -9   1        0.25       11.32     13.23 o 
   6  -9   1        0.26       15.69     22.18 o 
   7  -9   1       60.48       69.78     26.53 o 
   8  -9   1       25.29       54.70     27.38 o 
   9  -9   1       41.45       90.83     29.99 o 
  11  -9   1        2.88        5.47     31.48 o 
 -13  -8   1        8.57        2.92     23.16 o 
 -12  -8   1      229.57      292.92     21.72 o 
 -11  -8   1        0.00        9.87     21.89 o 
 -10  -8   1      181.31      216.34     23.29 o 
  -9  -8   1      218.50      223.01     21.67 o 
  -8  -8   1       50.26       66.09     17.63 o 
  -7  -8   1       32.24       20.70     16.22 o 
  -6  -8   1      364.84      373.31     23.27 o 
  -5  -8   1      684.03      682.82     17.72 o 
  -4  -8   1       83.55       86.93     11.10 o 
  -3  -8   1      459.27      464.43     13.74 o 
  -2  -8   1      850.46      821.54     18.79 o 
  -1  -8   1        0.13        1.34      5.92 o 
   0  -8   1      256.45      245.47      8.51 o 
   1  -8   1      272.35      287.81     15.35 o 
   2  -8   1       39.40       43.76     10.97 o 
   3  -8   1      107.88      109.32     12.70 o 
   4  -8   1       83.88       50.40     21.17 o 
   5  -8   1      265.91      261.18     15.02 o 
   6  -8   1       22.62       34.07     17.25 o 
   7  -8   1       14.33       13.86     23.51 o 
   8  -8   1        2.90        0.59     26.88 o 
   9  -8   1       88.32       81.29     28.99 o 
  10  -8   1      193.40      134.79     33.75 o 
  11  -8   1        4.33      -27.27     27.27 o 
  12  -8   1       29.88        9.39     33.00 o 
 -13  -7   1        0.60        5.29     18.27 o 
 -12  -7   1       71.11       63.21     19.00 o 
 -11  -7   1      188.26      222.75     24.12 o 
 -10  -7   1        0.16       -3.76     17.92 o 
  -9  -7   1       25.72       35.87     18.15 o 
  -8  -7   1        0.22       -0.30     15.21 o 
  -7  -7   1       17.14       18.75     15.29 o 
  -6  -7   1       49.67       46.23     14.82 o 
  -5  -7   1      464.47      442.80     16.95 o 
  -4  -7   1     1193.87     1108.36     18.41 o 
  -3  -7   1     1013.78     1022.34     16.82 o 
  -2  -7   1       57.00       56.41      8.21 o 
  -1  -7   1        1.58        1.97      5.76 o 
   0  -7   1       74.42       75.14      6.26 o 
   1  -7   1     1499.83     1489.11     24.79 o 
   2  -7   1      230.29      236.77     13.46 o 
   3  -7   1        8.67       16.66     10.21 o 
   4  -7   1       30.41       23.63      6.84 o 
   5  -7   1       12.74       13.92      7.91 o 
   6  -7   1       35.51       36.66     11.11 o 
   7  -7   1       85.75       60.70     23.31 o 
   8  -7   1      473.30      492.49     33.37 o 
   9  -7   1      158.37      201.29     29.55 o 
  10  -7   1       19.72      -10.53     28.13 o 
  11  -7   1      101.89       79.14     30.11 o 
  12  -7   1       75.69       54.09     32.89 o 
 -14  -6   1        5.07        1.73     23.83 o 
 -13  -6   1        0.74       -0.50     17.01 o 
 -12  -6   1      509.65      596.04     24.36 o 
 -11  -6   1       49.96       76.22     16.54 o 
 -10  -6   1        6.20       12.19     18.32 o 
  -9  -6   1       25.59       24.12     16.75 o 
  -8  -6   1       10.14       -0.47     15.00 o 
  -7  -6   1      216.75      214.80     16.35 o 
  -6  -6   1       16.86       19.54     11.76 o 
  -5  -6   1        1.38        4.73     11.56 o 
  -4  -6   1      304.00      298.50     11.10 o 
  -3  -6   1     1708.73     1668.44     19.23 o 
  -2  -6   1       48.20       41.06      7.25 o 
  -1  -6   1     1012.31     1063.52     12.32 o 
   0  -6   1       43.40       24.37      5.08 o 
   1  -6   1        0.06        0.04      5.32 o 
   2  -6   1      103.22      100.57     10.39 o 
   3  -6   1      206.62      198.42     12.16 o 
   4  -6   1       35.09       29.33      6.54 o 
   5  -6   1      319.49      300.74     10.22 o 
   6  -6   1      867.96      879.63     15.38 o 
   7  -6   1      187.61      201.33     10.63 o 
   8  -6   1       13.77       15.99     11.99 o 
   9  -6   1       26.87       43.22     26.65 o 
  10  -6   1        0.44       50.41     23.72 o 
  11  -6   1       57.68       50.35     24.64 o 
  12  -6   1        1.19       49.20     23.75 o 
  13  -6   1        0.00       -6.77     27.10 o 
 -14  -5   1       44.49       71.24     38.46 o 
 -13  -5   1        0.00       -4.85     17.44 o 
 -12  -5   1        0.42       -1.24     16.06 o 
 -11  -5   1      138.94      148.02     16.23 o 
 -10  -5   1      141.57      157.06     19.13 o 
  -9  -5   1       54.91       72.35     15.98 o 
  -8  -5   1        1.64        2.15     14.03 o 
  -7  -5   1       18.00       17.06     13.16 o 
  -6  -5   1      134.09      109.60     12.69 o 
  -5  -5   1      775.20      757.12     19.33 o 
  -4  -5   1      470.85      469.58     11.84 o 
  -3  -5   1      531.53      530.91     23.35 o 
  -2  -5   1      101.76       91.37      7.31 o 
  -1  -5   1      603.38      606.26      9.19 o 
   0  -5   1      109.33      103.15      6.58 o 
   1  -5   1     2085.24     2082.82     21.33 o 
   2  -5   1      354.09      378.98     12.53 o 
   3  -5   1      218.38      219.37      7.48 o 
   4  -5   1     1704.55     1607.86     23.85 o 
   5  -5   1      573.38      563.58     11.73 o 
   6  -5   1      241.46      218.25      9.71 o 
   7  -5   1       15.47       24.83      8.38 o 
   8  -5   1      246.64      252.11     22.77 o 
   9  -5   1       56.35       60.39     14.73 o 
  10  -5   1       87.84       84.34     30.88 o 
  11  -5   1        0.82       17.24     17.85 o 
  12  -5   1       12.70       55.20     29.03 o 
  13  -5   1        2.94        0.60     27.42 o 
 -14  -4   1       13.73       34.87     38.89 o 
 -13  -4   1      132.86      168.47     25.09 o 
 -12  -4   1      164.11      165.79     17.70 o 
 -11  -4   1       20.60       15.69     13.72 o 
 -10  -4   1       15.15        0.20     13.25 o 
  -9  -4   1      337.90      276.70     22.20 o 
  -8  -4   1     1044.06      885.10     24.03 o 
  -7  -4   1      216.72      183.97     14.82 o 
  -6  -4   1      153.61      165.17     12.73 o 
  -5  -4   1       46.06       46.46     10.77 o 
  -4  -4   1      186.83      186.28     11.33 o 
  -3  -4   1      906.17      948.39     13.36 o 
  -2  -4   1     1109.83     1051.02     12.88 o 
  -1  -4   1     3371.44     3441.92     19.17 o 
   0  -4   1     4765.54     4834.20     21.54 o 
   1  -4   1      141.70      140.88     12.69 o 
   2  -4   1     1340.26     1308.70     17.65 o 
   3  -4   1     1595.04     1587.48     18.57 o 
   4  -4   1       16.91       21.78      5.82 o 
   5  -4   1      977.72      951.52     13.61 o 
   6  -4   1       10.52       10.85      6.85 o 
   7  -4   1      673.83      674.94     14.33 o 
   8  -4   1        8.18       14.80      8.90 o 
   9  -4   1      555.43      565.64     15.57 o 
  10  -4   1      314.28      337.94     20.69 o 
  11  -4   1       57.48       60.42     17.63 o 
  12  -4   1      161.79      160.35     22.09 o 
  13  -4   1       18.07       39.62     20.67 o 
 -14  -3   1       27.70       18.11     25.06 o 
 -13  -3   1        6.02        5.29     21.93 o 
 -12  -3   1      108.42       89.09     21.16 o 
 -11  -3   1       42.42       37.36     13.77 o 
 -10  -3   1        2.04        5.90     12.58 o 
  -9  -3   1       24.55       17.11     10.93 o 
  -8  -3   1        0.01        7.48     13.16 o 
  -7  -3   1      127.51      129.76     13.55 o 
  -6  -3   1       22.46       17.98     10.36 o 
  -5  -3   1      501.31      480.72     14.72 o 
  -4  -3   1       22.61       12.56      9.00 o 
  -3  -3   1     1642.94     1720.71     15.67 o 
  -2  -3   1       10.92       10.12      5.74 o 
  -1  -3   1      140.67      149.80      5.62 o 
   0  -3   1    18059.62    18468.22    177.70 o 
   1  -3   1     9380.29     9591.38     37.86 o 
   2  -3   1     2857.05     2888.80     21.85 o 
   3  -3   1      483.02      498.62      8.67 o 
   4  -3   1      272.01      315.37      8.25 o 
   5  -3   1       27.85       28.17      6.17 o 
   6  -3   1      214.26      191.86     12.18 o 
   7  -3   1       18.99       11.31     10.97 o 
   8  -3   1      335.33      346.28     17.20 o 
   9  -3   1       23.83       18.76     14.26 o 
  10  -3   1      138.54      158.79     18.06 o 
  11  -3   1       49.20       34.61     17.83 o 
  12  -3   1      127.51      140.04     20.96 o 
  13  -3   1       17.68       20.77     19.23 o 
  14  -3   1        1.27      -12.19     32.24 o 
 -14  -2   1       29.47       31.04     24.64 o 
 -13  -2   1        4.58       10.14     21.39 o 
 -12  -2   1      279.22      297.89     23.82 o 
 -11  -2   1      109.62      123.35     19.21 o 
 -10  -2   1       94.09      100.09     13.18 o 
  -9  -2   1      119.28       94.11     11.84 o 
  -8  -2   1       94.47       80.20     10.80 o 
  -7  -2   1        1.39        0.68      8.12 o 
  -6  -2   1      145.27      176.65     11.71 o 
  -5  -2   1        0.46        7.69      8.43 o 
  -4  -2   1     5243.94     5533.26     34.26 o 
  -3  -2   1      114.22       82.47      8.24 o 
  -2  -2   1      351.11      366.35      8.01 o 
  -1  -2   1    20193.29    20085.25    163.50 o 
   1  -2   1    34757.34    34784.82    235.48 o 
   2  -2   1     1720.21     1641.32     17.75 o 
   3  -2   1      663.09      643.02     11.47 o 
   4  -2   1     2203.98     2177.40     37.59 o 
   5  -2   1      273.14      293.40     11.46 o 
   6  -2   1      401.00      399.18     13.93 o 
   7  -2   1      223.78      235.06     13.44 o 
   8  -2   1      358.76      348.42     16.64 o 
   9  -2   1        3.38       -1.07     13.36 o 
  10  -2   1       68.02       52.09     16.51 o 
  11  -2   1       79.15       90.24     18.24 o 
  12  -2   1        0.62        1.84     19.85 o 
  13  -2   1       20.52       43.52     20.45 o 
  14  -2   1        3.38      -18.03     34.55 o 
 -14  -1   1       16.12        6.01     20.95 o 
 -13  -1   1        2.42      -15.56     21.99 o 
 -12  -1   1       39.52       33.21     19.60 o 
 -11  -1   1       24.04       15.06     18.25 o 
 -10  -1   1       54.43       29.99     15.26 o 
  -9  -1   1       91.78       79.73     11.73 o 
  -8  -1   1       95.22       96.16     10.42 o 
  -7  -1   1      113.61      108.02      9.03 o 
  -6  -1   1      615.03      636.64     14.33 o 
  -5  -1   1      220.21      228.47      8.31 o 
  -4  -1   1       99.02      122.01      8.68 o 
  -3  -1   1      242.00      249.68      9.04 o 
  -2  -1   1     1058.06     1069.85     12.35 o 
   2  -1   1     1133.96     1140.60     26.21 o 
   3  -1   1       26.16       32.83      7.00 o 
   4  -1   1        9.20       22.66      7.76 o 
   5  -1   1       42.30       48.19      8.78 o 
   6  -1   1       79.25       72.40      9.71 o 
   7  -1   1      208.19      216.64     13.25 o 
   8  -1   1       10.10       16.18     12.52 o 
   9  -1   1       22.55       14.93     13.45 o 
  10  -1   1       48.14       44.52     16.64 o 
  11  -1   1        4.31       20.61     17.11 o 
  12  -1   1        8.65       18.42     18.95 o 
  13  -1   1        0.52        8.23     21.51 o 
  14  -1   1        2.62       -8.47     35.68 o 
 -14   0   1       43.83       33.36     24.89 o 
 -13   0   1        0.90       -3.36     20.70 o 
 -12   0   1       50.49       39.45     18.89 o 
 -11   0   1       40.84       40.06     18.14 o 
 -10   0   1        9.10       12.98     15.38 o 
  -9   0   1        0.19        0.95     13.38 o 
  -8   0   1        3.02        3.47     11.77 o 
  -7   0   1       12.63       23.81      8.00 o 
  -6   0   1     1718.13     1779.37     20.08 o 
  -5   0   1      636.67      677.07     15.58 o 
  -4   0   1       27.08       27.06      6.22 o 
  -3   0   1       62.67       66.89      5.96 o 
  -2   0   1     4892.46     4695.35     19.58 o 
   2   0   1      122.16      114.64      5.07 o 
   3   0   1      180.13      172.08      6.29 o 
   4   0   1        2.27       11.64      5.93 o 
   5   0   1        0.02        1.01      6.07 o 
   6   0   1       26.03       18.43      8.89 o 
   7   0   1       97.70       99.41     11.83 o 
   8   0   1        9.51        6.10     11.40 o 
   9   0   1       26.31       29.54     13.49 o 
  10   0   1      203.81      215.98     18.56 o 
  11   0   1      274.42      270.76     20.38 o 
  12   0   1        0.01        5.14     18.76 o 
  13   0   1        0.51       -7.11     20.60 o 
  14   0   1       36.40       19.70     36.24 o 
 -14   1   1        5.86       -0.66     25.31 o 
 -13   1   1      164.17      165.38     25.69 o 
 -12   1   1        2.23       10.66     19.95 o 
 -11   1   1       12.35       13.09     17.90 o 
 -10   1   1       67.91       53.45     17.20 o 
  -9   1   1      215.94      194.01     17.24 o 
  -8   1   1      187.31      190.91     15.18 o 
  -7   1   1      697.86      687.39     18.56 o 
  -6   1   1       60.93       58.99     10.03 o 
  -5   1   1       38.61       26.40      8.76 o 
  -4   1   1      270.89      263.80     10.42 o 
  -3   1   1      239.37      223.84      8.89 o 
  -2   1   1     6792.14     6767.60     34.40 o 
   2   1   1    19353.27    19142.84    239.54 o 
   3   1   1     2174.68     2127.06     18.52 o 
   4   1   1     1523.17     1626.99     18.56 o 
   5   1   1       51.65       38.82      6.89 o 
   6   1   1      102.08      110.57      8.24 o 
   7   1   1       55.90       51.95      8.65 o 
   8   1   1       83.69       78.60      9.93 o 
   9   1   1       12.09       17.45     13.81 o 
  10   1   1      377.07      343.62     20.74 o 
  11   1   1        0.00       -1.08     17.17 o 
  12   1   1        1.95       -1.72     17.54 o 
  13   1   1       36.17       46.99     22.10 o 
  14   1   1        6.76        6.27     36.65 o 
 -14   2   1       49.25       71.52     25.45 o 
 -13   2   1       21.49       18.80     21.56 o 
 -12   2   1       21.48        4.50     19.45 o 
 -11   2   1        0.24        6.56     17.51 o 
 -10   2   1      223.61      235.95     19.72 o 
  -9   2   1        0.06        2.01     14.71 o 
  -8   2   1      786.52      766.23     21.43 o 
  -7   2   1      700.11      721.29     19.20 o 
  -6   2   1     1447.46     1471.41     22.80 o 
  -5   2   1        6.51        7.84      8.20 o 
  -4   2   1       98.89       80.20      8.72 o 
  -3   2   1      278.39      256.67      9.13 o 
  -2   2   1     4851.02     4499.20    111.80 o 
  -1   2   1      569.60      564.23     10.30 o 
   1   2   1     1086.05     1043.17     16.28 o 
   2   2   1     2114.14     2102.15     16.91 o 
   3   2   1        9.45       27.27      7.86 o 
   4   2   1     5697.98     5885.41     50.00 o 
   5   2   1      485.52      509.69     13.98 o 
   6   2   1       28.43       26.47      9.97 o 
   7   2   1       15.28       16.60      8.42 o 
   8   2   1        9.22       10.24      9.13 o 
   9   2   1       18.96        9.78     10.80 o 
  10   2   1      715.38      711.10     19.41 o 
  11   2   1        1.02        5.33     16.53 o 
  12   2   1      131.64      126.72     20.23 o 
  13   2   1       25.70       40.65     21.09 o 
  14   2   1       23.58       30.58     36.87 o 
 -14   3   1        7.66        8.49     22.13 o 
 -13   3   1       25.75       93.16     25.46 o 
 -12   3   1        0.75        8.04     19.42 o 
 -11   3   1       22.00        8.07     18.02 o 
 -10   3   1      499.55      524.17     45.98 o 
  -9   3   1        0.27        0.16     14.48 o 
  -8   3   1       19.83       25.09     12.32 o 
  -7   3   1      225.44      253.24     14.90 o 
  -6   3   1       70.08       56.49     10.33 o 
  -5   3   1       76.40       63.59      6.38 o 
  -4   3   1      603.84      609.65      9.64 o 
  -3   3   1      240.87      249.33      6.92 o 
  -2   3   1      761.29      718.38     11.67 o 
  -1   3   1      424.31      404.17      7.16 o 
   0   3   1     2675.39     2597.16     16.58 o 
   1   3   1       49.22       53.35      6.26 o 
   2   3   1     1009.28     1029.15     11.45 o 
   3   3   1     1538.74     1694.20     18.06 o 
   4   3   1      247.17      244.39     11.42 o 
   5   3   1       16.52       18.57      9.42 o 
   6   3   1      369.65      375.42     14.49 o 
   7   3   1      135.11      138.21     13.07 o 
   8   3   1       53.20       54.32     10.90 o 
   9   3   1       10.45       14.23     11.23 o 
  10   3   1       27.47       27.51     12.52 o 
  11   3   1      332.48      388.49     18.00 o 
  12   3   1       70.21       63.78     29.25 o 
  13   3   1        1.22      -11.31     20.33 o 
  14   3   1       76.18       52.52     34.92 o 
 -14   4   1        7.76       36.47     20.65 o 
 -13   4   1       46.10       46.67     18.95 o 
 -12   4   1       71.61       89.23     19.89 o 
 -11   4   1        7.09        3.22     17.01 o 
 -10   4   1      197.07      213.26     19.65 o 
  -9   4   1      648.52      641.81     40.26 o 
  -8   4   1       11.83       11.86      8.74 o 
  -7   4   1        5.81        1.14      7.49 o 
  -6   4   1      747.69      717.84     13.17 o 
  -5   4   1      197.56      217.19      8.33 o 
  -4   4   1      504.94      502.55      9.58 o 
  -3   4   1        5.98       11.96      6.74 o 
  -2   4   1      677.82      703.53     19.72 o 
  -1   4   1      575.78      608.56      9.16 o 
   0   4   1      411.87      410.85      8.48 o 
   1   4   1     1526.24     1535.06     14.25 o 
   2   4   1      143.36      155.90      7.49 o 
   3   4   1       44.40       59.75      6.90 o 
   4   4   1       15.86       16.98      8.94 o 
   5   4   1      252.44      250.28     14.46 o 
   6   4   1      562.28      555.84     17.61 o 
   7   4   1       85.93      106.93     12.61 o 
   8   4   1      280.95      222.91     17.10 o 
   9   4   1       37.37       24.40     11.99 o 
  10   4   1        0.40        4.48     12.55 o 
  11   4   1       87.06      108.04     14.97 o 
  12   4   1       21.44        7.31     14.66 o 
  13   4   1      504.52      582.13     30.43 o 
  14   4   1      174.57      219.70     44.36 o 
 -13   5   1        0.91       57.36     32.56 o 
 -12   5   1        7.91       26.47     18.59 o 
 -11   5   1        4.81       27.12     18.59 o 
 -10   5   1      386.05      394.23     21.86 o 
  -9   5   1        0.01       12.37     14.51 o 
  -8   5   1      898.06      961.18     24.71 o 
  -7   5   1      297.96      292.27     14.02 o 
  -6   5   1        4.40       13.30      7.26 o 
  -5   5   1        0.15        3.81      6.42 o 
  -4   5   1       17.54       13.40      5.91 o 
  -3   5   1      196.67      211.59     10.06 o 
  -2   5   1     1517.26     1596.41     21.74 o 
  -1   5   1      189.86      236.97      7.42 o 
   0   5   1       10.82       16.71      5.68 o 
   1   5   1      819.72      849.48     12.42 o 
   2   5   1      577.85      555.71     11.08 o 
   3   5   1      238.87      278.43      9.55 o 
   4   5   1      761.38      770.59     13.79 o 
   5   5   1      344.59      353.55     16.06 o 
   6   5   1        2.30        6.26     11.63 o 
   7   5   1       53.80       37.02     14.22 o 
   8   5   1        0.30        0.65     13.22 o 
   9   5   1      384.30      344.52     20.65 o 
  10   5   1        1.95        4.63     13.18 o 
  11   5   1        0.24       15.56     14.55 o 
  12   5   1        6.30       -1.39     20.02 o 
  13   5   1        5.56       16.14     22.21 o 
  14   5   1        8.24       16.73     40.88 o 
 -13   6   1        3.02       33.04     27.91 o 
 -12   6   1       25.55       12.45     30.39 o 
 -11   6   1       57.63       80.47     29.80 o 
 -10   6   1        9.42       22.27     16.51 o 
  -9   6   1      472.48      546.17     58.68 o 
  -8   6   1        1.73        0.18     12.96 o 
  -7   6   1      282.13      324.06     26.16 o 
  -6   6   1      252.27      257.95     10.38 o 
  -5   6   1       67.75       64.65      7.88 o 
  -4   6   1       15.74       15.27      6.44 o 
  -3   6   1      146.26      150.50     20.34 o 
  -2   6   1      903.46      937.07     27.46 o 
  -1   6   1     1086.94     1088.21     13.59 o 
   0   6   1      300.58      311.64      9.28 o 
   1   6   1       35.01       37.82      6.77 o 
   2   6   1       40.07       28.29      6.70 o 
   3   6   1        2.03        3.51      6.98 o 
   4   6   1      244.20      227.90     10.25 o 
   5   6   1      514.46      527.68     13.94 o 
   6   6   1      150.06      138.81     18.67 o 
   7   6   1       20.26       15.98     13.38 o 
   8   6   1       99.66       70.77     16.13 o 
   9   6   1        1.29        1.99     15.92 o 
  10   6   1       13.20       14.61     17.71 o 
  11   6   1      168.87      187.22     17.18 o 
  12   6   1        4.52        2.51     15.84 o 
  13   6   1       18.64       44.04     23.39 o 
  14   6   1        0.08        8.82     37.66 o 
 -11   7   1      140.80      142.72     31.33 o 
 -10   7   1       94.24       44.29     28.91 o 
  -9   7   1       43.30       30.82     28.09 o 
  -8   7   1       60.95       47.33     13.63 o 
  -7   7   1       16.50       -2.21     15.70 o 
  -6   7   1      264.60      275.96     17.29 o 
  -5   7   1       15.88       13.78      7.41 o 
  -4   7   1      496.27      473.99     11.44 o 
  -3   7   1       21.76       26.74      9.22 o 
  -2   7   1        0.01        4.89      9.37 o 
  -1   7   1        5.27        6.60      6.18 o 
   0   7   1      157.07      172.87      7.06 o 
   1   7   1      352.78      370.49     10.81 o 
   2   7   1      445.54      466.10     12.15 o 
   3   7   1        0.73        4.43      8.31 o 
   4   7   1       13.87       18.07      9.01 o 
   5   7   1      539.34      497.85     14.76 o 
   6   7   1      899.79      862.36     23.75 o 
   7   7   1       71.75       76.60     16.16 o 
   8   7   1       68.17       59.63     17.37 o 
   9   7   1       10.45       14.48     18.36 o 
  10   7   1        0.19        1.30     18.68 o 
  11   7   1       40.13       48.83     21.42 o 
  12   7   1        7.88       -8.88     16.90 o 
  13   7   1        2.17       -0.77     22.93 o 
 -12   8   1       12.96       18.02     28.40 o 
 -11   8   1       29.77       14.53     29.23 o 
 -10   8   1      144.35      113.69     30.52 o 
  -9   8   1       28.04       25.34     27.10 o 
  -8   8   1      105.06       73.77     28.91 o 
  -7   8   1        6.38      -11.27     25.02 o 
  -6   8   1       90.35       86.57     26.24 o 
  -5   8   1      184.71      176.15     13.47 o 
  -4   8   1        0.32        2.29      6.96 o 
  -3   8   1        2.22       -4.79     10.76 o 
  -2   8   1        0.23       -4.96     11.00 o 
  -1   8   1      150.20      129.01      8.35 o 
   0   8   1      553.38      580.19     11.34 o 
   1   8   1        1.72        2.11      7.73 o 
   2   8   1       30.71       34.71      8.40 o 
   3   8   1      112.33       97.99     10.13 o 
   4   8   1      384.60      379.16     13.82 o 
   5   8   1      370.37      356.53     14.71 o 
   6   8   1        1.57        0.80     13.87 o 
   7   8   1      149.78      130.50     16.72 o 
   8   8   1       31.40       34.45     17.10 o 
   9   8   1      117.46      110.07     20.18 o 
  10   8   1      210.74      223.09     23.66 o 
  11   8   1       19.98       23.52     21.29 o 
  12   8   1      121.28      115.34     18.78 o 
  13   8   1       54.45       42.79     24.03 o 
 -11   9   1        1.41       -5.28     29.50 o 
 -10   9   1      182.42      198.70     34.53 o 
  -9   9   1        3.23       21.39     32.10 o 
  -8   9   1        7.34       11.07     27.67 o 
  -7   9   1        3.17       17.57     26.94 o 
  -6   9   1       91.93      138.59     26.26 o 
  -5   9   1        2.50        9.81     22.81 o 
  -4   9   1      269.77      265.11     15.18 o 
  -3   9   1       18.13       22.25     12.25 o 
  -2   9   1       20.76       21.48     11.10 o 
  -1   9   1       71.89       69.15     12.75 o 
   0   9   1      138.10      117.86      7.27 o 
   1   9   1      101.38       93.41      9.38 o 
   2   9   1       85.33       74.90     10.33 o 
   3   9   1      792.92      791.20     17.54 o 
   4   9   1       23.51       21.65     10.68 o 
   5   9   1      536.71      525.75     17.15 o 
   6   9   1       59.06       48.98     12.43 o 
   7   9   1       11.75       17.18     18.16 o 
   8   9   1       31.52       17.36     18.22 o 
   9   9   1      178.14      159.51     20.91 o 
  10   9   1       24.85       31.67     20.45 o 
  11   9   1        7.14        1.59     21.86 o 
  12   9   1        6.48       14.82     23.88 o 
 -11  10   1        0.04       61.40     39.20 o 
 -10  10   1       55.15       99.83     36.96 o 
  -9  10   1      138.90       89.23     35.31 o 
  -8  10   1      165.04      218.71     36.24 o 
  -7  10   1        3.82       18.08     31.37 o 
  -6  10   1       10.89       37.64     27.33 o 
  -5  10   1       25.40       87.20     29.06 o 
  -4  10   1       49.79       43.88     22.46 o 
  -3  10   1       71.90       78.67     20.27 o 
  -2  10   1      188.21      176.45     15.99 o 
  -1  10   1        7.40        1.93     12.94 o 
   0  10   1       55.84       44.10     13.72 o 
   1  10   1        0.05       -0.86      9.28 o 
   2  10   1      507.79      541.50     16.85 o 
   3  10   1     1883.32     1911.81     26.14 o 
   4  10   1       19.57       12.45     11.61 o 
   5  10   1      247.60      220.43     14.93 o 
   6  10   1      132.91      158.53     15.05 o 
   7  10   1       59.58       60.16     18.25 o 
   8  10   1       90.19       95.97     19.76 o 
   9  10   1        0.61       -0.73     20.31 o 
  10  10   1        0.23       -6.17     22.32 o 
  11  10   1        1.82        7.29     22.41 o 
  12  10   1        1.42        5.83     24.09 o 
 -10  11   1       18.88       29.82     38.54 o 
  -9  11   1       10.99       22.75     37.08 o 
  -8  11   1       20.79       24.46     35.22 o 
  -7  11   1       59.08       93.40     35.95 o 
  -6  11   1      190.31      206.55     32.51 o 
  -5  11   1        0.27       -8.64     27.59 o 
  -4  11   1       76.39       42.11     27.37 o 
  -3  11   1       56.68       39.50     14.41 o 
  -2  11   1       18.60       13.01     15.11 o 
  -1  11   1        3.55        9.70     15.20 o 
   0  11   1       54.81       70.86     16.34 o 
   1  11   1      118.37      126.08     17.56 o 
   2  11   1       32.04       28.30     14.99 o 
   3  11   1      294.67      309.62     15.17 o 
   4  11   1       27.55       38.80     12.96 o 
   5  11   1        2.13       -0.24     12.66 o 
   6  11   1        5.00        3.99     13.07 o 
   7  11   1        8.32       13.92     18.40 o 
   8  11   1       81.36       91.49     20.76 o 
   9  11   1      116.62      135.57     24.46 o 
  10  11   1       28.15       21.09     22.21 o 
  11  11   1        0.22        3.34     23.66 o 
  -8  12   1       85.16       27.79     36.55 o 
  -7  12   1       59.31       48.48     36.04 o 
  -6  12   1       79.62       59.86     30.86 o 
  -5  12   1       36.07       45.54     29.00 o 
  -4  12   1       30.63       56.97     30.50 o 
  -3  12   1        3.73       -1.62     27.85 o 
  -2  12   1        9.94       -2.55     16.16 o 
  -1  12   1        0.53       -0.47     16.87 o 
   0  12   1       42.18       43.61     17.40 o 
   1  12   1        2.10        7.35     16.85 o 
   2  12   1       25.43       38.35     17.54 o 
   3  12   1        1.35        6.75     16.94 o 
   4  12   1       82.57       96.58     18.46 o 
   5  12   1       67.68       91.62     18.43 o 
   6  12   1        5.14        2.72     14.91 o 
   7  12   1        0.75       -2.06     20.03 o 
   8  12   1       57.21       49.10     21.56 o 
   9  12   1       51.44       59.78     23.91 o 
  10  12   1       37.82       36.61     23.45 o 
  -8  13   1        0.16      -22.85     33.50 o 
  -7  13   1        0.81      -14.86     32.63 o 
  -6  13   1        0.73       -5.08     34.01 o 
  -5  13   1        0.02       -7.34     34.30 o 
  -4  13   1       20.60       21.37     30.31 o 
  -3  13   1      108.09      119.78     34.09 o 
  -2  13   1        2.38        1.29     30.15 o 
  -1  13   1        8.36        2.08     17.64 o 
   0  13   1        3.87       11.01     16.97 o 
   1  13   1       61.29       54.00     19.46 o 
   2  13   1      102.75      109.87     18.84 o 
   3  13   1        1.59       -8.83     17.78 o 
   4  13   1       61.97       96.53     19.43 o 
   5  13   1       30.69       33.42     20.26 o 
   6  13   1      169.53      198.57     22.94 o 
   7  13   1       19.84       45.57     35.24 o 
   8  13   1        0.13        2.62     33.48 o 
   9  13   1        2.31        9.13     32.56 o 
  -6  14   1        0.85      -10.62     34.90 o 
  -5  14   1      114.15      114.90     36.74 o 
  -4  14   1       10.33       -3.20     31.36 o 
  -3  14   1      145.08      173.35     37.53 o 
  -2  14   1       30.91       55.86     34.76 o 
  -1  14   1      158.23      186.01     32.97 o 
   0  14   1        5.60       12.30     19.07 o 
   1  14   1       72.47       80.16     21.60 o 
   2  14   1       12.29       13.99     19.24 o 
   3  14   1        9.20       12.79     21.02 o 
   4  14   1        3.68       -6.43     18.83 o 
   5  14   1       54.85       56.35     21.04 o 
   6  14   1        3.30      -20.68     20.68 o 
   7  14   1        6.86      -15.53     36.81 o 
   8  14   1       51.79        8.81     36.91 o 
  -4  15   1        1.57       22.83     35.57 o 
  -3  15   1       27.52       50.98     34.75 o 
  -2  15   1      127.86      178.76     38.86 o 
  -1  15   1        6.80       32.98     33.50 o 
   0  15   1       33.59       17.35     28.92 o 
   1  15   1       24.05       16.96     20.77 o 
   2  15   1        2.72       -3.34     28.33 o 
   3  15   1       54.65       64.49     22.16 o 
   4  15   1       62.10       57.09     22.55 o 
   5  15   1       10.04       26.26     21.82 o 
   6  15   1        0.02       -2.00     20.77 o 
  -1  16   1       89.94       81.03     36.87 o 
   0  16   1       64.20       23.43     34.76 o 
   1  16   1       20.98       14.32     29.82 o 
   2  16   1        2.05       -2.67     22.21 o 
   3  16   1        1.68        3.29     21.93 o 
  -1 -16   2        0.08       -2.28     23.94 o 
  -6 -15   2       43.34       47.55     25.46 o 
  -5 -15   2       23.30       29.63     22.35 o 
  -4 -15   2        1.19       -0.90     23.00 o 
  -3 -15   2        0.07      -16.26     22.30 o 
  -2 -15   2        0.28       -5.57     21.75 o 
  -1 -15   2        1.68        0.49     22.15 o 
   0 -15   2       93.14       93.02     23.26 o 
   1 -15   2       19.76        9.60     34.26 o 
   2 -15   2       24.00       30.67     34.24 o 
   3 -15   2        5.29       37.59     32.70 o 
   4 -15   2       10.36       22.02     36.73 o 
  -7 -14   2       18.63       38.70     33.41 o 
  -6 -14   2        6.11       21.59     21.74 o 
  -5 -14   2       22.76       31.34     33.78 o 
  -4 -14   2        7.07        9.80     21.30 o 
  -3 -14   2       37.64       49.59     20.84 o 
  -2 -14   2       33.01       28.34     21.03 o 
  -1 -14   2      116.43      133.70     23.51 o 
   0 -14   2      103.60      135.88     23.28 o 
   1 -14   2       10.82       22.18     18.89 o 
   2 -14   2       18.39       36.92     29.92 o 
   3 -14   2        5.54        8.91     30.06 o 
   4 -14   2        0.15       44.36     33.88 o 
   5 -14   2       34.77       35.22     36.09 o 
   6 -14   2        9.93       17.77     37.11 o 
  -9 -13   2        2.33        0.56     37.14 o 
  -8 -13   2       25.68       42.63     32.44 o 
  -7 -13   2       20.19       30.63     34.97 o 
  -6 -13   2       44.21       77.30     22.23 o 
  -5 -13   2        8.72        6.80     19.43 o 
  -4 -13   2        0.53       -1.69     19.80 o 
  -3 -13   2      143.14      137.19     22.11 o 
  -2 -13   2      256.24      233.27     22.44 o 
  -1 -13   2       61.35       90.50     20.54 o 
   0 -13   2       41.38       53.03     19.94 o 
   1 -13   2        0.05        8.40     19.09 o 
   2 -13   2       39.17       44.57     18.51 o 
   3 -13   2       76.23       78.86     28.72 o 
   4 -13   2        0.10       -6.07     31.84 o 
   5 -13   2       37.00       -3.28     28.25 o 
   6 -13   2       47.62       33.15     32.39 o 
   7 -13   2       11.25       12.46     33.91 o 
 -10 -12   2        6.57       -0.73     24.57 o 
  -9 -12   2       10.24       14.51     21.86 o 
  -8 -12   2        0.06        8.62     33.08 o 
  -7 -12   2       12.69       20.70     30.78 o 
  -6 -12   2       10.28       15.68     18.58 o 
  -5 -12   2        7.61        4.03     17.81 o 
  -4 -12   2        1.96       10.19     18.14 o 
  -3 -12   2       12.33       12.92     18.73 o 
  -2 -12   2      423.90      414.84     24.31 o 
  -1 -12   2      312.11      370.72     23.53 o 
   0 -12   2       10.87        1.65     17.00 o 
   1 -12   2      160.24      173.81     19.23 o 
   2 -12   2        4.84        5.09     17.44 o 
   3 -12   2       31.81        7.70     16.33 o 
   4 -12   2        7.12        1.81     27.56 o 
   5 -12   2        3.85        0.77     29.95 o 
   6 -12   2       13.69        9.35     29.97 o 
   7 -12   2        4.81       11.41     31.17 o 
   8 -12   2        1.17       -9.65     33.41 o 
   9 -12   2       99.52      118.93     37.75 o 
 -11 -11   2       14.27       12.72     25.92 o 
 -10 -11   2        0.05       15.65     30.79 o 
  -9 -11   2       37.92       40.00     23.01 o 
  -8 -11   2       41.13       31.94     20.01 o 
  -7 -11   2       75.78       57.84     19.18 o 
  -6 -11   2       97.05       96.29     15.18 o 
  -5 -11   2       78.45       81.17     13.63 o 
  -4 -11   2        2.50       16.41     16.93 o 
  -3 -11   2       27.41       23.64     16.58 o 
  -2 -11   2      444.97      446.62     22.65 o 
  -1 -11   2       59.32       43.34     15.96 o 
   0 -11   2      163.05      143.25     18.32 o 
   1 -11   2       61.01       68.75     16.94 o 
   2 -11   2       22.45        6.42     15.90 o 
   3 -11   2       31.98       44.94     15.51 o 
   4 -11   2       24.05       31.29     16.78 o 
   5 -11   2        9.28        9.96     28.51 o 
   6 -11   2        2.35        0.12     26.20 o 
   8 -11   2       48.27       72.01     33.47 o 
   9 -11   2        7.24      -29.29     36.18 o 
  10 -11   2        6.01       25.71     32.17 o 
 -12 -10   2       21.21       20.33     25.02 o 
 -11 -10   2      136.30      142.60     39.21 o 
 -10 -10   2       10.07       -5.85     22.55 o 
  -9 -10   2      172.20      196.21     23.65 o 
  -8 -10   2       17.22       18.47     19.36 o 
  -7 -10   2        0.18        6.67     17.96 o 
  -6 -10   2      228.98      237.70     16.21 o 
  -5 -10   2      165.26      190.13     14.48 o 
  -4 -10   2      188.12      174.72     13.58 o 
  -3 -10   2       47.94       57.61     11.21 o 
  -2 -10   2      221.82      175.08     17.37 o 
  -1 -10   2      148.83      151.86     16.70 o 
   0 -10   2      144.84      148.02     16.29 o 
   1 -10   2      648.82      611.04     18.26 o 
   2 -10   2       17.34       20.31     14.20 o 
   3 -10   2        0.69        6.14     13.93 o 
   4 -10   2        1.33       -0.63     13.95 o 
   5 -10   2       18.80       29.96     27.13 o 
   6 -10   2       42.02       13.02     28.71 o 
   7 -10   2       26.86       60.95     30.08 o 
   8 -10   2       16.54       23.21     31.66 o 
   9 -10   2       84.33      127.74     36.09 o 
  10 -10   2        0.65       11.85     32.12 o 
 -12  -9   2       28.44       30.78     24.61 o 
 -11  -9   2      105.11      130.67     24.85 o 
 -10  -9   2        1.59       -5.09     20.24 o 
  -9  -9   2       93.84       99.14     20.08 o 
  -8  -9   2       49.82       66.09     18.59 o 
  -7  -9   2       64.16       45.11     17.84 o 
  -6  -9   2       35.03       37.86     15.44 o 
  -5  -9   2        0.03        0.57     10.99 o 
  -4  -9   2     1617.67     1624.91     24.44 o 
  -3  -9   2      638.06      663.39     16.32 o 
  -2  -9   2       36.71       34.79      9.51 o 
  -1  -9   2       38.75       45.12      8.66 o 
   0  -9   2      378.66      402.67     14.53 o 
   1  -9   2      145.13      141.92     11.75 o 
   2  -9   2       78.16       76.48     13.66 o 
   3  -9   2       40.40       49.74     13.91 o 
   4  -9   2      287.69      294.79     17.46 o 
   5  -9   2      479.62      435.47     19.35 o 
   6  -9   2       30.76       34.62     26.21 o 
   7  -9   2      424.47      473.43     37.46 o 
   8  -9   2       87.43      171.24     32.87 o 
   9  -9   2       69.06       61.39     30.94 o 
  10  -9   2        3.30       13.85     32.46 o 
  11  -9   2       20.24       69.63     33.96 o 
 -13  -8   2        3.51       -5.95     18.85 o 
 -12  -8   2       50.16       46.05     18.30 o 
 -11  -8   2       43.88       57.34     22.96 o 
 -10  -8   2      286.91      355.94     25.15 o 
  -9  -8   2       72.42       81.85     19.52 o 
  -8  -8   2        0.01        5.06     17.09 o 
  -7  -8   2        0.83        2.08     15.30 o 
  -6  -8   2      536.11      531.63     21.54 o 
  -5  -8   2      110.59      124.02     12.18 o 
  -4  -8   2     1259.06     1261.54     20.96 o 
  -3  -8   2     1104.28     1140.11     18.94 o 
  -2  -8   2        8.55        6.85      8.36 o 
  -1  -8   2      201.79      184.80      8.22 o 
   0  -8   2        4.64        6.35      5.92 o 
   1  -8   2      300.78      303.96     15.86 o 
   2  -8   2      123.84      128.55     13.29 o 
   3  -8   2       41.52       35.22     11.13 o 
   4  -8   2       12.04       14.52     12.10 o 
   5  -8   2        8.90        8.55     11.50 o 
   6  -8   2        0.02       -3.09     12.45 o 
   7  -8   2      348.70      410.54     32.31 o 
   8  -8   2        0.53        6.62     24.87 o 
   9  -8   2        0.14      -14.22     28.55 o 
  10  -8   2        4.94       10.77     27.42 o 
  11  -8   2        1.35      -22.54     29.82 o 
  12  -8   2       54.92       47.33     31.80 o 
 -13  -7   2        6.40        9.20     19.03 o 
 -12  -7   2        7.52       16.35     17.44 o 
 -11  -7   2        4.67        9.32     20.43 o 
 -10  -7   2       65.07       59.59     19.90 o 
  -9  -7   2        1.14       13.21     16.83 o 
  -8  -7   2       97.72       77.54     17.94 o 
  -7  -7   2        7.10        3.52     14.97 o 
  -6  -7   2       14.30       10.19     13.49 o 
  -5  -7   2       49.50       46.74     10.41 o 
  -4  -7   2        4.39       -0.33      8.49 o 
  -3  -7   2      237.43      261.81     11.07 o 
  -2  -7   2       59.92       57.63      7.84 o 
  -1  -7   2       81.25       72.79      6.49 o 
   0  -7   2      560.02      550.33     12.81 o 
   1  -7   2      150.76      156.14     12.09 o 
   2  -7   2        6.52        8.94     10.37 o 
   3  -7   2      154.27      142.17     12.67 o 
   4  -7   2      112.68      106.75     11.87 o 
   5  -7   2        5.41       14.35     11.73 o 
   6  -7   2      384.33      347.47     16.53 o 
   7  -7   2      397.68      393.69     41.12 o 
   8  -7   2       80.28       47.79     24.46 o 
   9  -7   2       38.54       11.96     24.02 o 
  10  -7   2        0.03       40.49     22.25 o 
  11  -7   2      155.69      134.70     31.87 o 
 -14  -6   2        5.20       13.94     24.65 o 
 -13  -6   2      246.39      264.14     21.14 o 
 -12  -6   2      490.45      645.17     41.10 o 
 -11  -6   2      103.09      135.19     16.62 o 
 -10  -6   2       22.45       20.35     18.07 o 
  -9  -6   2        0.02        8.60     16.73 o 
  -8  -6   2      152.04      135.54     20.35 o 
  -7  -6   2      444.89      384.06     18.72 o 
  -6  -6   2       23.00       23.75     12.41 o 
  -5  -6   2      624.98      598.43     18.88 o 
  -4  -6   2        0.60       -1.29      8.13 o 
  -3  -6   2      304.68      282.99     10.37 o 
  -2  -6   2      188.58      159.57      8.19 o 
  -1  -6   2     1211.00     1291.56     13.56 o 
   0  -6   2      132.86      142.49      6.37 o 
   1  -6   2      146.76      164.00     11.49 o 
   2  -6   2      276.72      243.56     12.24 o 
   3  -6   2      127.44      116.94      6.59 o 
   4  -6   2        9.53        6.52      6.36 o 
   5  -6   2     1130.78     1097.89     25.68 o 
   6  -6   2      198.29      198.79     10.17 o 
   7  -6   2       13.75       15.80      8.14 o 
   8  -6   2       24.41       26.00      9.47 o 
   9  -6   2        6.26        1.94     23.13 o 
  10  -6   2      180.31      124.45     27.26 o 
  11  -6   2       30.55        0.23     27.36 o 
  12  -6   2       91.23        9.35     30.62 o 
 -14  -5   2       31.88       34.02     25.04 o 
 -13  -5   2      197.11      204.48     20.18 o 
 -12  -5   2       47.72       47.02     16.67 o 
 -11  -5   2       15.15        5.20     14.51 o 
 -10  -5   2        1.25        4.42     17.04 o 
  -9  -5   2        4.43        8.18     15.41 o 
  -8  -5   2      319.06      278.24     18.42 o 
  -7  -5   2      433.52      404.29     18.53 o 
  -6  -5   2      490.43      490.28     20.18 o 
  -5  -5   2      295.32      289.34     13.96 o 
  -4  -5   2      216.25      231.56     10.15 o 
  -3  -5   2       68.49       78.67      7.79 o 
  -2  -5   2     1386.07     1484.97     16.09 o 
  -1  -5   2      142.46      156.99      6.44 o 
   0  -5   2     3328.18     3351.69     18.39 o 
   1  -5   2     1587.73     1629.95     21.88 o 
   2  -5   2      314.86      295.88     11.93 o 
   3  -5   2      316.77      329.11      8.16 o 
   4  -5   2      370.34      341.36      9.10 o 
   5  -5   2        5.50        5.66      6.58 o 
   6  -5   2      257.88      277.72     10.56 o 
   7  -5   2       71.29       68.47      9.30 o 
   8  -5   2      123.13      119.13     11.32 o 
   9  -5   2        5.07       10.59     13.65 o 
  10  -5   2        0.35       14.35     15.54 o 
  11  -5   2      340.88      384.03     22.42 o 
  12  -5   2       14.98       39.25     27.07 o 
  13  -5   2       23.75       -5.83     29.95 o 
 -14  -4   2      233.48      309.37     62.43 o 
 -13  -4   2        6.48       -1.84     16.66 o 
 -12  -4   2      267.65      314.42     19.58 o 
 -11  -4   2       53.88       51.46     15.10 o 
 -10  -4   2        5.82        3.71     12.31 o 
  -9  -4   2      335.45      292.18     19.45 o 
  -8  -4   2        1.90        6.64     13.92 o 
  -7  -4   2       97.24      115.13     13.69 o 
  -6  -4   2      204.13      203.47     13.87 o 
  -5  -4   2        5.00        9.13     10.26 o 
  -4  -4   2      853.74      920.45     22.51 o 
  -3  -4   2        7.28        7.98      6.17 o 
  -2  -4   2      441.11      472.25      9.89 o 
  -1  -4   2     1054.17     1066.73     17.98 o 
   0  -4   2        2.83        0.25      4.92 o 
   1  -4   2     3089.32     3092.69    101.85 o 
   2  -4   2       38.43       40.11      8.16 o 
   3  -4   2     1429.09     1447.53     18.65 o 
   4  -4   2      274.65      257.61      8.06 o 
   5  -4   2        0.14        5.45      6.52 o 
   6  -4   2       86.58       87.01      7.86 o 
   7  -4   2        1.16        3.84      7.85 o 
   8  -4   2       43.74       46.22      9.60 o 
   9  -4   2      126.05      119.87     11.23 o 
  10  -4   2       18.34       12.53     14.52 o 
  11  -4   2        6.76       15.11     17.09 o 
  12  -4   2        0.00       31.25     28.01 o 
  13  -4   2        8.60       75.03     26.35 o 
 -14  -3   2        0.96      -13.28     25.63 o 
 -13  -3   2       59.16       60.53     22.33 o 
 -12  -3   2        1.31        0.69     14.75 o 
 -11  -3   2       43.31       21.73     14.10 o 
 -10  -3   2       41.36       29.51     12.53 o 
  -9  -3   2      203.80      166.26     13.21 o 
  -8  -3   2        1.17       -4.56     12.56 o 
  -7  -3   2      305.36      321.90     15.10 o 
  -6  -3   2       30.74       41.81     10.29 o 
  -5  -3   2      495.53      567.54     15.28 o 
  -4  -3   2      351.12      314.53     11.81 o 
  -3  -3   2      352.93      401.51      9.60 o 
  -2  -3   2     3161.71     3109.46     18.92 o 
  -1  -3   2       87.52       74.46      5.31 o 
   0  -3   2     1631.81     1596.71     17.21 o 
   1  -3   2     1099.90     1121.86     34.06 o 
   2  -3   2     9350.51     9369.26     26.17 o 
   3  -3   2      115.17      120.19      6.05 o 
   4  -3   2      113.99      118.87      6.51 o 
   5  -3   2      655.61      677.56     11.75 o 
   6  -3   2        3.50        4.98      8.20 o 
   7  -3   2      126.23      106.48     12.35 o 
   8  -3   2       47.32       57.10     13.05 o 
   9  -3   2       28.50        7.52     13.98 o 
  10  -3   2       18.94       23.39     14.89 o 
  11  -3   2       23.83       37.82     17.17 o 
  12  -3   2        1.82        7.33     18.41 o 
  13  -3   2       43.85       59.94     20.49 o 
  14  -3   2        2.66        6.80     30.21 o 
 -14  -2   2       11.09        3.89     24.89 o 
 -13  -2   2        5.78       12.35     21.79 o 
 -12  -2   2        1.75       22.36     20.45 o 
 -11  -2   2        9.33        6.65     12.62 o 
 -10  -2   2       68.08       57.91     12.41 o 
  -9  -2   2       15.18       14.34     10.52 o 
  -8  -2   2      160.40      152.28     11.47 o 
  -7  -2   2      119.04      116.27      9.97 o 
  -6  -2   2      146.40      135.99     10.44 o 
  -5  -2   2      465.05      497.67     14.07 o 
  -4  -2   2      759.16      775.86     14.97 o 
  -3  -2   2      106.98      106.05      8.39 o 
  -2  -2   2      154.97      166.28      6.82 o 
  -1  -2   2     4336.81     4159.66     48.78 o 
   0  -2   2    16533.79    16302.13    165.66 o 
   1  -2   2    44836.26    44189.84   1044.33 o 
   2  -2   2    42645.91    41945.41    378.08 o 
   3  -2   2      237.92      241.02      8.54 o 
   4  -2   2      118.06      113.68      8.45 o 
   5  -2   2       13.35        7.58      8.00 o 
   6  -2   2       27.63       20.95      9.33 o 
   7  -2   2       17.94       13.92     10.45 o 
   8  -2   2      146.81      128.84     13.63 o 
   9  -2   2        1.10        2.88     14.05 o 
  10  -2   2       14.23       12.12     15.06 o 
  11  -2   2        7.11       -0.97     17.04 o 
  12  -2   2       21.53       27.76     18.94 o 
  13  -2   2       53.97       56.53     21.74 o 
  14  -2   2        1.49       -2.32     32.63 o 
 -14  -1   2        0.00       -2.23     22.95 o 
 -13  -1   2       11.11       29.75     21.91 o 
 -12  -1   2        6.87        9.04     19.94 o 
 -11  -1   2       95.64      120.55     20.05 o 
 -10  -1   2        4.06       13.31     15.74 o 
  -9  -1   2      202.83      205.08     13.01 o 
  -8  -1   2      277.59      265.26     12.37 o 
  -7  -1   2      311.65      294.69     11.32 o 
  -6  -1   2       59.60       65.27      8.00 o 
  -5  -1   2      174.53      175.48      9.85 o 
  -4  -1   2     1135.06     1208.74     16.47 o 
  -3  -1   2        9.80        6.55      7.20 o 
  -2  -1   2      368.97      369.59      8.75 o 
   2  -1   2    13036.05    13336.14    151.79 o 
   3  -1   2     2827.03     2779.87     19.56 o 
   4  -1   2      309.38      292.22     10.01 o 
   5  -1   2        0.12       -0.60      7.93 o 
   6  -1   2       87.67       87.93     10.26 o 
   7  -1   2      133.28      131.40     11.93 o 
   8  -1   2        0.54        6.80     11.86 o 
   9  -1   2       25.02       23.59     13.53 o 
  10  -1   2       36.94       34.92     16.00 o 
  11  -1   2       54.69       49.81     17.65 o 
  12  -1   2        8.48       -0.35     19.24 o 
  13  -1   2       17.54       21.50     21.52 o 
  14  -1   2        1.08       -6.29     32.13 o 
 -14   0   2       11.35        1.63     22.83 o 
 -13   0   2        9.66       19.83     21.92 o 
 -12   0   2      226.97      272.54     24.33 o 
 -11   0   2        0.02       -9.77     18.22 o 
 -10   0   2      207.48      214.27     19.38 o 
  -9   0   2      106.63       90.22     15.46 o 
  -8   0   2       65.97       62.98     13.00 o 
  -7   0   2     1069.45     1079.89     18.41 o 
  -6   0   2      684.05      657.48     12.45 o 
  -5   0   2       90.81       96.60      6.98 o 
  -4   0   2     1547.17     1619.37     14.46 o 
  -3   0   2       55.61       55.94      5.71 o 
  -2   0   2      231.75      241.01      7.50 o 
   2   0   2    21226.81    20883.64    235.77 o 
   3   0   2     2392.21     2447.92     18.07 o 
   4   0   2     2501.60     2520.84     32.62 o 
   5   0   2     7613.97     8213.76     51.22 o 
   6   0   2      873.39      907.85     17.71 o 
   7   0   2        6.81        7.87     10.10 o 
   8   0   2       10.02        8.67     12.10 o 
   9   0   2       22.24       26.90     13.87 o 
  10   0   2      114.49      110.04     16.85 o 
  11   0   2        0.05       -3.39     17.28 o 
  12   0   2       15.16       29.50     18.69 o 
  13   0   2       64.01       45.18     39.00 o 
  14   0   2       11.61       13.15     32.88 o 
 -14   1   2      157.89      180.51     26.29 o 
 -13   1   2       16.58       14.19     21.80 o 
 -12   1   2       10.79       12.72     19.63 o 
 -11   1   2      106.42      110.55     19.44 o 
 -10   1   2        2.41       10.80     16.99 o 
  -9   1   2      282.16      275.74     18.27 o 
  -8   1   2      347.88      342.36     16.74 o 
  -7   1   2      244.96      259.20     14.40 o 
  -6   1   2      148.32      154.93     11.73 o 
  -5   1   2      893.77      874.00     16.74 o 
  -4   1   2      751.98      738.67     13.88 o 
  -3   1   2     1106.59     1035.66     11.69 o 
  -2   1   2     4695.65     4543.60     33.85 o 
   2   1   2     9386.00     9340.19     48.45 o 
   3   1   2       11.16       13.69      7.12 o 
   4   1   2     1031.69     1015.93     14.03 o 
   5   1   2      179.36      180.99      7.91 o 
   6   1   2        0.67        2.11      7.06 o 
   7   1   2      369.52      378.23     11.67 o 
   8   1   2        0.00       -2.31     11.97 o 
   9   1   2        0.64        1.86     13.01 o 
  10   1   2        0.77        7.96     15.13 o 
  11   1   2        9.14       10.73     17.27 o 
  12   1   2       15.21       20.92     19.02 o 
  13   1   2        7.77       12.08     20.30 o 
  14   1   2        0.45      -14.96     36.26 o 
 -14   2   2        2.27        1.21     23.97 o 
 -13   2   2       25.67       11.68     20.68 o 
 -12   2   2        8.48        9.92     20.32 o 
 -11   2   2        1.26       -0.24     17.41 o 
 -10   2   2       92.81      101.55     17.51 o 
  -9   2   2      110.67      107.23     16.04 o 
  -8   2   2        7.01       16.93     13.08 o 
  -7   2   2      292.51      308.45     15.66 o 
  -6   2   2      111.05      115.34     11.06 o 
  -5   2   2       97.22      100.10      9.34 o 
  -4   2   2       24.76       16.60      7.65 o 
  -3   2   2       55.22       57.26      7.89 o 
  -2   2   2      100.95       76.96     12.60 o 
  -1   2   2     3581.24     3680.79     30.38 o 
   0   2   2     9253.02     8986.74     38.05 o 
   1   2   2      258.19      260.07      6.06 o 
   2   2   2     1508.16     1502.36     11.73 o 
   3   2   2      605.40      638.63     13.31 o 
   4   2   2     5382.76     5374.42     61.06 o 
   5   2   2        2.73        8.63      8.65 o 
   6   2   2      447.14      413.30     14.59 o 
   7   2   2        2.61        4.03      8.69 o 
   8   2   2      339.79      321.35     18.16 o 
   9   2   2      651.10      594.75     16.96 o 
  10   2   2        3.74        8.02     23.31 o 
  11   2   2       65.32       67.07     21.49 o 
  12   2   2       97.66      154.44     21.65 o 
  13   2   2       26.40       36.89     34.50 o 
  14   2   2       93.60      111.38     37.58 o 
 -14   3   2        9.68       30.88     22.95 o 
 -13   3   2       41.49       33.27     21.99 o 
 -12   3   2       41.47       35.35     20.68 o 
 -11   3   2       18.26       14.33     18.07 o 
 -10   3   2       14.66       17.94     16.63 o 
  -9   3   2      248.58      220.26     18.77 o 
  -8   3   2      478.21      460.66     43.00 o 
  -7   3   2      410.70      434.33     16.68 o 
  -6   3   2      100.43      115.52     11.60 o 
  -5   3   2      139.79      122.14     10.41 o 
  -4   3   2      264.78      257.20      7.62 o 
  -3   3   2      885.90      834.65     11.82 o 
  -2   3   2       53.25       58.65      5.98 o 
  -1   3   2     1159.95     1147.62     10.33 o 
   0   3   2      544.09      555.72      8.39 o 
   1   3   2       54.28       49.19      5.93 o 
   2   3   2      940.15      943.13     10.98 o 
   3   3   2      140.84      126.45      7.14 o 
   4   3   2        1.97        4.32      9.02 o 
   5   3   2       46.89       51.35      9.37 o 
   6   3   2       79.66       83.43     11.54 o 
   7   3   2       32.91       45.63     12.39 o 
   8   3   2       41.03       29.78     10.26 o 
   9   3   2       21.81       28.15     11.70 o 
  10   3   2      117.79      103.06     13.76 o 
  11   3   2       15.97        8.13     16.50 o 
  12   3   2       52.30       57.90     19.72 o 
  13   3   2       23.33       53.45     36.72 o 
  14   3   2       17.42       33.16     39.77 o 
 -14   4   2        3.46       19.26     22.10 o 
 -13   4   2        0.78       14.78     20.21 o 
 -12   4   2        0.02        9.71     18.59 o 
 -11   4   2        0.47        8.70     18.51 o 
 -10   4   2        9.44        6.65     16.48 o 
  -9   4   2        5.63        8.66     15.05 o 
  -8   4   2      179.95      182.69     19.23 o 
  -7   4   2      415.69      408.30     11.66 o 
  -6   4   2       84.74       89.01      7.70 o 
  -5   4   2       22.09       19.57      6.03 o 
  -4   4   2      388.88      398.14      8.62 o 
  -3   4   2      448.49      429.04     10.44 o 
  -2   4   2      188.80      183.41      8.33 o 
  -1   4   2       14.10       11.74      5.25 o 
   0   4   2      680.81      684.49     10.03 o 
   1   4   2       38.25       36.11      6.23 o 
   2   4   2      188.56      191.19      7.79 o 
   3   4   2      216.81      209.50      8.26 o 
   4   4   2     2702.48     2858.52     22.15 o 
   5   4   2      390.24      371.84     16.28 o 
   6   4   2      644.55      599.00     20.95 o 
   7   4   2       49.51       45.82     13.37 o 
   8   4   2       26.16       16.75     14.40 o 
   9   4   2      175.73      126.61     13.06 o 
  10   4   2       42.43       54.10     13.82 o 
  11   4   2       52.30       43.07     14.65 o 
  12   4   2      230.58      272.20     23.12 o 
  13   4   2       52.89       94.09     38.99 o 
  14   4   2      114.11      196.93     45.67 o 
 -13   5   2        7.02       39.53     21.41 o 
 -12   5   2      138.71      134.07     21.92 o 
 -11   5   2       32.68       37.63     18.42 o 
 -10   5   2      348.45      393.79     34.63 o 
  -9   5   2      205.60      197.10     20.70 o 
  -8   5   2       48.83       59.81     14.36 o 
  -7   5   2       34.02       38.92     12.43 o 
  -6   5   2      378.02      381.00     11.04 o 
  -5   5   2      365.04      353.87      9.76 o 
  -4   5   2       75.74       79.70      7.30 o 
  -3   5   2        0.23       -2.69      6.55 o 
  -2   5   2       73.77       74.79      7.71 o 
  -1   5   2      510.54      552.94      9.81 o 
   0   5   2     5964.52     6301.95     35.61 o 
   1   5   2      196.96      250.63      8.28 o 
   2   5   2      405.40      429.98     10.04 o 
   3   5   2     1776.32     1714.15     17.78 o 
   4   5   2       57.75       42.93      7.53 o 
   5   5   2        1.60        6.57     10.32 o 
   6   5   2      668.40      621.48     19.44 o 
   7   5   2       47.51       30.95     13.63 o 
   8   5   2       96.83       75.53     14.86 o 
   9   5   2       38.93       40.70     15.06 o 
  10   5   2        7.67       20.64     12.86 o 
  11   5   2       42.68       40.70     14.63 o 
  12   5   2      150.71      182.06     18.26 o 
  13   5   2       16.66      -18.70     34.15 o 
  14   5   2        2.30        9.57     42.38 o 
 -13   6   2        0.93       21.78     30.06 o 
 -12   6   2       79.04       92.56     31.26 o 
 -11   6   2       22.28       49.13     18.38 o 
 -10   6   2        6.48       32.34     18.22 o 
  -9   6   2      921.78      950.00     27.02 o 
  -8   6   2      728.36      737.31     22.81 o 
  -7   6   2       70.79       63.15     13.07 o 
  -6   6   2      422.18      389.73     11.47 o 
  -5   6   2       11.57       10.72      7.01 o 
  -4   6   2       71.44       75.15      8.80 o 
  -3   6   2       97.14       92.31     10.23 o 
  -2   6   2       41.03       52.66      8.64 o 
  -1   6   2      142.11      128.64      7.33 o 
   0   6   2     1182.00     1282.08     15.29 o 
   1   6   2      839.73      808.68     13.07 o 
   2   6   2      414.91      437.48     11.06 o 
   3   6   2      890.43      849.93     14.42 o 
   4   6   2     1121.97     1106.62     16.93 o 
   5   6   2     1116.45     1036.12     17.45 o 
   6   6   2     1046.27      995.97     45.71 o 
   7   6   2       47.79       38.04     13.82 o 
   8   6   2       32.97       33.69     15.77 o 
   9   6   2       87.43       99.12     18.93 o 
  10   6   2        7.49       21.17     18.79 o 
  11   6   2      183.88      238.63     18.12 o 
  12   6   2       27.62       37.18     16.72 o 
  13   6   2      102.04      128.76     25.46 o 
  14   6   2        2.26       25.53     37.97 o 
 -12   7   2       34.12       51.10     33.15 o 
 -11   7   2        4.52        5.58     31.08 o 
 -10   7   2        0.61       39.48     22.16 o 
  -9   7   2        0.18       -1.49     14.99 o 
  -8   7   2      218.96      215.41     17.65 o 
  -7   7   2       44.19       37.36     13.72 o 
  -6   7   2       26.58       24.82     11.25 o 
  -5   7   2      177.52      190.54      9.57 o 
  -4   7   2        1.36        3.18      8.65 o 
  -3   7   2       80.07       90.62     10.40 o 
  -2   7   2      116.37      115.47     10.61 o 
  -1   7   2      380.13      400.40     10.52 o 
   0   7   2      578.28      597.43     10.05 o 
   1   7   2      150.54      137.06      8.81 o 
   2   7   2      673.72      695.55     13.89 o 
   3   7   2      400.05      376.78     12.00 o 
   4   7   2      231.44      235.85     11.09 o 
   5   7   2      837.63      798.75     23.69 o 
   6   7   2      182.17      183.37     15.36 o 
   7   7   2      115.42      109.71     16.20 o 
   8   7   2        0.70        8.26     16.16 o 
   9   7   2        2.36       -0.61     17.58 o 
  10   7   2       71.62       89.46     20.36 o 
  11   7   2        0.29       -2.19     20.50 o 
  12   7   2        5.22        1.36     21.32 o 
  13   7   2        6.29        8.03     24.14 o 
 -11   8   2        1.73      -26.36     26.36 o 
 -10   8   2       26.20       13.79     30.02 o 
  -9   8   2        5.00       93.04     22.07 o 
  -8   8   2       54.34       20.46     26.49 o 
  -7   8   2        4.69        8.62     25.84 o 
  -6   8   2      133.63      108.34     16.05 o 
  -5   8   2       27.08       19.86     11.28 o 
  -4   8   2       51.56       45.97     10.01 o 
  -3   8   2        7.40        1.13      8.91 o 
  -2   8   2      146.89      140.17     16.63 o 
  -1   8   2      873.93      877.99     19.40 o 
   0   8   2        0.20        0.88      5.13 o 
   1   8   2        1.82        1.86      7.62 o 
   2   8   2        0.01       -0.45      8.63 o 
   3   8   2      547.07      536.64     14.31 o 
   4   8   2     3291.45     3336.36     44.74 o 
   5   8   2     2338.99     2342.33     40.58 o 
   6   8   2       53.58       34.32     14.30 o 
   7   8   2       54.29       57.06     16.29 o 
   8   8   2       33.67       28.70     16.78 o 
   9   8   2       85.43       97.34     19.67 o 
  10   8   2      256.98      262.33     24.84 o 
  11   8   2       34.47       40.17     22.06 o 
  12   8   2       11.80       10.10     23.54 o 
  13   8   2       17.94        2.11     25.25 o 
 -11   9   2       29.05      -19.03     33.98 o 
 -10   9   2        0.60       -9.19     28.64 o 
  -9   9   2        6.54      -12.08     29.17 o 
  -8   9   2        9.12        9.61     28.12 o 
  -7   9   2       30.43       44.25     26.17 o 
  -6   9   2      271.30      296.91     33.43 o 
  -5   9   2       98.65      100.63     25.69 o 
  -4   9   2       14.93       15.83     10.85 o 
  -3   9   2       11.56       13.97     11.20 o 
  -2   9   2      463.88      435.75     18.06 o 
  -1   9   2      226.72      229.14     15.68 o 
   0   9   2      252.07      225.13     11.01 o 
   1   9   2       27.03       29.82      9.14 o 
   2   9   2      108.23      108.34     11.02 o 
   3   9   2      882.66      856.73     18.16 o 
   4   9   2      374.84      355.28     14.52 o 
   5   9   2        0.61       -3.04     11.01 o 
   6   9   2       30.04       39.03     12.52 o 
   7   9   2        8.23       17.26     15.89 o 
   8   9   2      154.89      172.83     20.34 o 
   9   9   2        2.05        1.47     19.38 o 
  10   9   2       11.85       31.98     22.05 o 
  11   9   2       12.38        6.47     22.50 o 
  12   9   2        0.00       -4.38     22.13 o 
 -11  10   2       23.64       71.32     37.86 o 
 -10  10   2        2.69       -9.89     34.69 o 
  -9  10   2        0.00       30.15     36.36 o 
  -8  10   2        6.05        2.22     29.24 o 
  -7  10   2       12.30       65.95     29.22 o 
  -6  10   2       17.63       53.37     27.95 o 
  -5  10   2       49.92       83.69     25.46 o 
  -4  10   2        1.29        0.61     25.61 o 
  -3  10   2        3.86       11.57     12.42 o 
  -2  10   2        6.32        3.48     12.51 o 
  -1  10   2       21.47       26.71     13.77 o 
   0  10   2       89.36       96.06     10.33 o 
   1  10   2      142.49      140.90     11.45 o 
   2  10   2      363.81      350.46     14.54 o 
   3  10   2       34.44       30.23     10.85 o 
   4  10   2        0.04        3.27     11.57 o 
   5  10   2      120.38      110.80     13.52 o 
   6  10   2       36.16       36.10     12.36 o 
   7  10   2        4.52        9.56     17.66 o 
   8  10   2       20.40       17.40     20.44 o 
   9  10   2       32.32       38.92     20.04 o 
  10  10   2        3.59       21.64     22.96 o 
  11  10   2       16.80       30.38     22.89 o 
  12  10   2        0.23      -10.80     23.78 o 
 -10  11   2       17.73       84.21     37.53 o 
  -8  11   2        1.48       47.81     32.86 o 
  -7  11   2       41.11       84.85     34.27 o 
  -6  11   2       22.42       60.18     30.47 o 
  -5  11   2       18.03      -11.06     23.89 o 
  -4  11   2       16.92       17.80     27.93 o 
  -3  11   2      126.50      126.95     29.83 o 
  -2  11   2       81.68       74.91     15.51 o 
  -1  11   2        2.36        9.04     14.79 o 
   0  11   2       85.49       86.07     16.00 o 
   1  11   2      305.82      323.20     19.83 o 
   2  11   2      528.24      532.23     16.54 o 
   3  11   2      398.60      372.93     15.98 o 
   4  11   2       13.74        8.24     12.05 o 
   5  11   2        1.06       -0.56     12.62 o 
   6  11   2        4.37        2.61     13.65 o 
   7  11   2       69.86       80.12     20.01 o 
   8  11   2      152.29      166.49     22.88 o 
   9  11   2       95.25      119.68     24.20 o 
  10  11   2        2.75        7.09     23.71 o 
  11  11   2        1.64        7.42     23.03 o 
  -8  12   2        7.44      -10.08     33.67 o 
  -7  12   2        0.90      -30.89     32.56 o 
  -6  12   2       61.07       44.31     33.78 o 
  -5  12   2       71.87       38.05     30.96 o 
  -4  12   2        5.01       -2.17     26.07 o 
  -3  12   2        3.75        8.66     25.72 o 
  -2  12   2        2.98       -8.67     28.68 o 
  -1  12   2      138.11      164.57     18.83 o 
   0  12   2       14.05       17.96     16.20 o 
   1  12   2       14.83        9.94     15.88 o 
   2  12   2        5.08        6.10     16.75 o 
   3  12   2        9.14       10.75     16.60 o 
   4  12   2      127.95      170.28     20.75 o 
   5  12   2        3.02       14.99     13.45 o 
   6  12   2        2.04       -6.16     13.65 o 
   7  12   2        9.98        5.27     19.77 o 
   8  12   2       15.57       19.39     21.67 o 
   9  12   2        2.86        8.87     21.49 o 
  10  12   2        9.87        4.79     24.68 o 
  -8  13   2       61.68       79.55     37.20 o 
  -7  13   2       13.20       15.66     32.54 o 
  -6  13   2       13.26       -2.03     36.37 o 
  -5  13   2        2.17       -9.10     32.80 o 
  -4  13   2       11.03       11.20     32.59 o 
  -3  13   2        3.17       21.40     31.48 o 
  -2  13   2      140.17      184.35     34.43 o 
  -1  13   2      108.01      132.65     19.22 o 
   0  13   2        0.09        7.81     16.93 o 
   1  13   2      125.86      140.54     20.05 o 
   2  13   2       14.02       -9.61     17.83 o 
   3  13   2      182.39      179.29     20.62 o 
   4  13   2       51.91       40.75     19.00 o 
   5  13   2       39.37       44.57     19.37 o 
   6  13   2       28.37       29.53     19.71 o 
   7  13   2        3.51       14.46     28.47 o 
   8  13   2        1.49        1.19     29.81 o 
   9  13   2       81.73       83.82     26.01 o 
  -6  14   2        0.66        8.79     33.01 o 
  -5  14   2       12.87       35.19     31.27 o 
  -4  14   2        0.96       -8.27     30.57 o 
  -3  14   2        0.34       -0.98     33.70 o 
  -2  14   2      101.60      115.82     34.66 o 
  -1  14   2       16.50       29.86     27.61 o 
   0  14   2       19.49       20.90     19.05 o 
   1  14   2        0.02        0.19     19.25 o 
   2  14   2        1.75        4.80     18.95 o 
   3  14   2        7.38        6.72     19.09 o 
   4  14   2        0.03        5.00     20.06 o 
   5  14   2       28.42       28.11     21.48 o 
   6  14   2        0.42        3.88     19.55 o 
   7  14   2        0.09        3.55     30.17 o 
   8  14   2       20.24       23.13     31.30 o 
  -4  15   2        3.07      -26.91     34.73 o 
  -3  15   2        0.15       -3.35     33.93 o 
  -2  15   2        7.84       -0.23     36.03 o 
  -1  15   2      121.36      169.29     36.81 o 
   0  15   2       41.91       47.67     31.13 o 
   1  15   2       20.85       11.40     19.80 o 
   2  15   2       23.62       26.24     20.12 o 
   3  15   2       16.55        6.95     21.24 o 
   4  15   2        1.77       15.73     21.13 o 
   5  15   2        1.09        2.38     21.44 o 
   6  15   2       32.78       20.00     22.29 o 
  -1  16   2        2.90      -14.02     36.83 o 
   0  16   2       15.03       -2.48     34.03 o 
   1  16   2        0.12       -4.69     33.00 o 
   2  16   2        7.85       24.40     30.35 o 
   3  16   2       12.30       20.15     21.36 o 
  -5 -15   3       63.33       51.85     24.96 o 
  -4 -15   3        1.01       22.81     23.69 o 
  -3 -15   3       25.97       19.67     22.45 o 
  -2 -15   3       66.26       92.03     24.01 o 
  -1 -15   3      175.66      164.13     25.69 o 
   0 -15   3      120.81      126.58     24.86 o 
   1 -15   3       11.56       -1.93     34.02 o 
   2 -15   3       21.42        6.74     34.45 o 
   3 -15   3       44.79       73.24     31.61 o 
   4 -15   3        4.94       46.47     35.66 o 
  -7 -14   3       13.04       26.58     35.50 o 
  -6 -14   3        5.02        5.36     23.25 o 
  -5 -14   3        2.56        9.08     22.02 o 
  -4 -14   3        0.17        3.27     20.97 o 
  -3 -14   3        3.94       12.72     21.99 o 
  -2 -14   3      154.18      223.29     25.32 o 
  -1 -14   3        0.00        5.18     20.90 o 
   0 -14   3       24.81        7.89     20.50 o 
   1 -14   3       68.61       71.48     21.72 o 
   2 -14   3       18.22       16.63     29.51 o 
   3 -14   3        8.07       17.13     31.37 o 
   4 -14   3       23.68       69.48     32.28 o 
   5 -14   3        2.91       31.99     35.29 o 
   6 -14   3        1.25       -4.64     32.94 o 
  -9 -13   3        4.30       17.49     39.46 o 
  -8 -13   3       45.24       58.77     32.75 o 
  -7 -13   3       29.93       10.17     35.43 o 
  -6 -13   3        5.93       -1.14     19.12 o 
  -5 -13   3       14.46       14.24     19.14 o 
  -4 -13   3        4.51        1.65     19.38 o 
  -3 -13   3        9.77       15.02     19.87 o 
  -2 -13   3       25.04       16.93     18.04 o 
  -1 -13   3      510.56      511.07     27.61 o 
   0 -13   3       18.30        6.47     19.91 o 
   1 -13   3        0.68        5.57     18.84 o 
   2 -13   3       53.22       36.67     20.34 o 
   3 -13   3        5.45       -3.90     29.81 o 
   4 -13   3       15.70       24.99     30.71 o 
   5 -13   3        9.59       24.31     33.22 o 
   6 -13   3        2.65       -4.82     33.90 o 
   7 -13   3        0.24       -9.18     31.37 o 
 -10 -12   3       12.11       31.83     34.97 o 
  -9 -12   3       14.97       16.38     31.82 o 
  -8 -12   3       17.73        6.68     31.63 o 
  -7 -12   3       18.02       10.96     33.33 o 
  -6 -12   3        0.98        5.41     18.98 o 
  -5 -12   3       12.16       11.94     19.10 o 
  -4 -12   3       26.55       26.44     19.52 o 
  -3 -12   3      423.00      407.83     27.63 o 
  -2 -12   3      141.58      176.39     21.60 o 
  -1 -12   3      351.72      357.70     23.19 o 
   0 -12   3      133.02      119.28     20.09 o 
   1 -12   3      159.41      177.98     20.86 o 
   2 -12   3       12.52       -1.00     17.61 o 
   3 -12   3       34.61       29.64     18.12 o 
   4 -12   3        3.63       -1.08     29.68 o 
   5 -12   3       13.68        8.59     28.51 o 
   6 -12   3        6.67       20.20     28.74 o 
   7 -12   3       17.45       13.57     33.68 o 
   8 -12   3       98.95      130.61     37.93 o 
 -11 -11   3       20.68       35.99     25.25 o 
 -10 -11   3       21.71       26.30     24.03 o 
  -9 -11   3        0.64       -4.77     22.42 o 
  -8 -11   3        0.01        6.37     20.57 o 
  -7 -11   3        7.66       28.98     30.55 o 
  -6 -11   3       17.15       17.74     13.62 o 
  -5 -11   3       79.00       56.97     18.16 o 
  -4 -11   3      106.02      114.03     17.68 o 
  -3 -11   3      339.11      368.05     22.61 o 
  -2 -11   3        0.73       10.53     17.23 o 
  -1 -11   3      102.20      128.04     18.13 o 
   0 -11   3       33.07       56.19     17.94 o 
   1 -11   3        5.22       16.81     15.57 o 
   2 -11   3       16.44       22.75     15.44 o 
   3 -11   3        3.60       -6.09     15.86 o 
   4 -11   3      141.60      121.39     17.69 o 
   5 -11   3       73.33       40.79     27.92 o 
   6 -11   3       45.54       40.90     31.63 o 
   7 -11   3       40.22       21.24     28.86 o 
   8 -11   3       62.95       36.85     33.33 o 
   9 -11   3        1.79       -5.95     31.73 o 
 -12 -10   3       37.94       29.16     24.06 o 
 -11 -10   3       51.09       59.41     25.43 o 
 -10 -10   3       60.57       54.03     23.55 o 
  -9 -10   3       49.90       57.89     22.08 o 
  -8 -10   3        4.92       14.97     19.39 o 
  -7 -10   3        1.24        1.00     16.96 o 
  -6 -10   3      307.16      314.38     16.53 o 
  -5 -10   3     1037.13     1066.28     22.72 o 
  -4 -10   3      622.04      618.93     17.93 o 
  -3 -10   3      109.28      127.47     17.95 o 
  -2 -10   3      219.16      217.18     18.86 o 
  -1 -10   3      117.89      114.36     15.68 o 
   0 -10   3       74.00       78.59     16.59 o 
   1 -10   3       22.23       32.55     11.51 o 
   2 -10   3      335.87      339.15     19.78 o 
   3 -10   3      145.86      160.30     17.30 o 
   4 -10   3        0.73       -5.04     13.79 o 
   5 -10   3        5.06        6.34     14.46 o 
   6 -10   3        5.42        1.91     24.53 o 
   7 -10   3        2.79      -15.09     27.73 o 
   8 -10   3        7.47       31.42     28.97 o 
  10 -10   3        9.94       12.09     32.98 o 
 -12  -9   3        0.00       -5.98     24.48 o 
 -11  -9   3       45.55       36.97     22.86 o 
 -10  -9   3      229.34      302.02     25.46 o 
  -9  -9   3        0.00      -11.73     19.14 o 
  -8  -9   3        0.96       -5.35     18.26 o 
  -7  -9   3        0.11        3.63     16.07 o 
  -6  -9   3        0.81        5.29     15.79 o 
  -5  -9   3        0.48       -2.02     10.95 o 
  -4  -9   3       20.46       14.59     11.24 o 
  -3  -9   3       62.93       53.18     10.29 o 
  -2  -9   3       63.93       60.86      9.70 o 
  -1  -9   3       40.05       36.41     10.73 o 
   0  -9   3       37.33       42.82      9.70 o 
   1  -9   3        8.64        9.45     10.43 o 
   2  -9   3      443.61      439.03     29.67 o 
   3  -9   3       96.12       93.85     14.72 o 
   4  -9   3        8.05       23.70     13.90 o 
   5  -9   3       20.76       25.02     14.45 o 
   6  -9   3        0.49        5.68     13.07 o 
   7  -9   3       16.14       32.10     27.92 o 
   8  -9   3      133.10      117.49     29.95 o 
   9  -9   3       44.50       66.26     28.81 o 
  10  -9   3        8.17       -5.72     31.27 o 
  11  -9   3        0.38      -11.27     32.57 o 
 -13  -8   3       41.11       82.23     20.22 o 
 -12  -8   3       55.05       54.39     23.56 o 
 -11  -8   3       11.21       13.66     21.53 o 
 -10  -8   3        0.60        4.34     20.10 o 
  -9  -8   3       83.54       86.23     21.07 o 
  -8  -8   3       93.74       72.47     17.24 o 
  -7  -8   3       88.85       80.99     17.23 o 
  -6  -8   3       19.09       17.85     14.99 o 
  -5  -8   3      251.01      244.52     13.51 o 
  -4  -8   3      251.71      227.93     12.68 o 
  -3  -8   3       49.11       42.78      9.39 o 
  -2  -8   3      129.43      127.07      9.64 o 
  -1  -8   3       74.15       75.68      7.19 o 
   0  -8   3      774.97      752.60     11.83 o 
   1  -8   3      155.43      145.02     13.54 o 
   2  -8   3        2.65       -2.24     11.48 o 
   3  -8   3       15.58        7.53     11.16 o 
   4  -8   3       13.28       16.09     12.04 o 
   5  -8   3        4.33       12.76     12.85 o 
   6  -8   3      122.51      114.31     14.90 o 
   7  -8   3       52.92       60.90     23.79 o 
   8  -8   3       31.39       38.46     24.38 o 
   9  -8   3        5.90       41.46     27.33 o 
  10  -8   3       90.75       92.82     31.91 o 
  11  -8   3       60.09       46.66     29.28 o 
  12  -8   3       16.00       46.19     33.43 o 
 -13  -7   3       81.96      101.06     19.57 o 
 -12  -7   3       27.12       43.02     17.99 o 
 -11  -7   3      129.72      140.56     23.26 o 
 -10  -7   3       16.15       27.10     18.94 o 
  -9  -7   3       28.31       52.48     18.53 o 
  -8  -7   3        9.79        9.29     15.60 o 
  -7  -7   3        0.01        0.52     14.81 o 
  -6  -7   3      403.34      341.36     29.08 o 
  -5  -7   3       16.17       22.94     10.08 o 
  -4  -7   3       14.99       15.19      8.98 o 
  -3  -7   3        1.86        1.28      8.45 o 
  -2  -7   3      899.47      848.35     14.76 o 
  -1  -7   3       33.40       28.11      6.05 o 
   0  -7   3       18.55       17.42      5.44 o 
   1  -7   3       85.55       95.31     11.37 o 
   2  -7   3       40.02       34.65     10.95 o 
   3  -7   3       14.66       10.02     11.21 o 
   4  -7   3        0.40        6.29     10.54 o 
   5  -7   3      944.04      923.50     30.40 o 
   6  -7   3       29.79       17.39     12.04 o 
   7  -7   3       39.69       38.42     13.22 o 
   8  -7   3        6.16      -11.26     23.79 o 
   9  -7   3       53.22       28.29     25.15 o 
  11  -7   3       39.95        6.34     28.48 o 
  12  -7   3       99.05       53.20     32.18 o 
 -14  -6   3        2.04       -2.51     19.17 o 
 -13  -6   3      140.41      170.20     20.49 o 
 -12  -6   3       30.73       36.83     16.90 o 
 -11  -6   3      218.67      254.11     18.63 o 
 -10  -6   3      143.70      141.59     19.88 o 
  -9  -6   3       14.89        5.21     15.96 o 
  -8  -6   3      104.63       91.88     21.00 o 
  -7  -6   3      801.10      764.72     23.82 o 
  -6  -6   3      235.67      199.27     15.21 o 
  -5  -6   3      166.22      173.55     13.92 o 
  -4  -6   3        0.00        2.78      8.28 o 
  -3  -6   3      238.08      242.95     10.02 o 
  -2  -6   3       18.86       18.56      6.41 o 
  -1  -6   3       40.22       37.82      5.82 o 
   0  -6   3     4678.54     4758.56     23.15 o 
   1  -6   3     2056.75     2053.15     29.82 o 
   2  -6   3        3.30        2.80      9.46 o 
   3  -6   3      578.60      549.91     15.40 o 
   4  -6   3      257.39      233.02      8.49 o 
   5  -6   3       26.05       29.00      7.24 o 
   6  -6   3      532.05      499.80     12.88 o 
   7  -6   3       20.33       16.45      8.68 o 
   8  -6   3        2.33        1.85     12.27 o 
   9  -6   3       17.44        5.19     22.49 o 
  10  -6   3       85.21      102.59     26.37 o 
  11  -6   3      177.36      220.69     32.35 o 
  13  -6   3        2.01      -10.12     25.98 o 
 -14  -5   3      102.54      101.26     25.95 o 
 -13  -5   3       25.01       10.38     17.86 o 
 -12  -5   3        0.54        4.13     15.70 o 
 -11  -5   3      138.86      184.54     17.59 o 
 -10  -5   3        2.37       -1.53     16.69 o 
  -9  -5   3       54.53       42.25     16.05 o 
  -8  -5   3       40.05       24.76     14.49 o 
  -7  -5   3        4.01        0.13     13.19 o 
  -6  -5   3       71.21       44.44     19.78 o 
  -5  -5   3       37.89       29.61     11.39 o 
  -4  -5   3      235.28      224.98      9.87 o 
  -3  -5   3      525.22      513.43     11.63 o 
  -2  -5   3        0.24        1.18      6.03 o 
  -1  -5   3      118.50      144.70      6.26 o 
   0  -5   3      101.62       98.32      5.34 o 
   1  -5   3     2044.03     2078.52     24.79 o 
   2  -5   3       15.08       14.64      7.41 o 
   3  -5   3     1210.90     1205.87     17.15 o 
   4  -5   3       60.41       58.71      6.33 o 
   5  -5   3      869.33      892.15     15.56 o 
   6  -5   3       17.72       16.83      7.53 o 
   7  -5   3        1.06        4.94      8.41 o 
   8  -5   3       23.74       26.14      9.37 o 
   9  -5   3      168.18      167.07     12.31 o 
  10  -5   3        1.92       13.23     15.24 o 
  11  -5   3        1.47       23.06     24.65 o 
  12  -5   3        8.49       -3.91     26.36 o 
  13  -5   3        8.09       51.66     26.77 o 
 -14  -4   3       34.00       21.18     25.73 o 
 -13  -4   3       77.34       48.26     17.49 o 
 -12  -4   3        3.94       -6.28     15.16 o 
 -11  -4   3       67.85       66.66     15.27 o 
 -10  -4   3        0.77        9.07     13.25 o 
  -9  -4   3       62.64       65.03     15.33 o 
  -8  -4   3      284.76      204.77     16.72 o 
  -7  -4   3      322.90      280.80     15.80 o 
  -6  -4   3       33.27       22.66     10.43 o 
  -5  -4   3      198.67      221.88     12.71 o 
  -4  -4   3       38.93       23.42      9.05 o 
  -3  -4   3     6582.43     6909.63     49.69 o 
  -2  -4   3     1843.97     1860.81     16.59 o 
  -1  -4   3        4.24        1.27      4.77 o 
   0  -4   3      779.41      760.75     12.17 o 
   1  -4   3      290.91      299.47     11.23 o 
   2  -4   3       33.96       41.26      4.16 o 
   3  -4   3     1541.63     1556.46     23.13 o 
   4  -4   3      229.57      212.31      7.80 o 
   5  -4   3      193.21      183.14      8.31 o 
   6  -4   3       84.15       92.56      8.30 o 
   7  -4   3       34.88       39.75      8.28 o 
   8  -4   3       54.08       46.02      9.46 o 
   9  -4   3        9.72        9.99     10.02 o 
  10  -4   3        1.64        4.33     10.74 o 
  11  -4   3       52.38       80.38     17.71 o 
  12  -4   3       18.12       32.75     18.67 o 
  13  -4   3       21.63       40.91     26.82 o 
 -14  -3   3      172.19      194.65     23.90 o 
 -13  -3   3       86.73       67.58     22.67 o 
 -12  -3   3      122.27      137.37     16.75 o 
 -11  -3   3      171.07      160.33     15.96 o 
 -10  -3   3       13.53        8.82     12.74 o 
  -9  -3   3       51.93       49.52     11.94 o 
  -8  -3   3       34.57       36.38     13.16 o 
  -7  -3   3       21.39       19.27     10.97 o 
  -6  -3   3       55.45       50.62     10.81 o 
  -5  -3   3       83.27      109.82     10.38 o 
  -4  -3   3     1508.17     1576.36     21.03 o 
  -3  -3   3      202.61      211.98     10.35 o 
  -2  -3   3     1232.85     1263.32     21.27 o 
  -1  -3   3     2244.40     2264.93     13.61 o 
   0  -3   3      149.26      157.12      8.10 o 
   1  -3   3     3511.59     3678.50     40.22 o 
   2  -3   3     4253.52     4219.09     49.84 o 
   3  -3   3      129.87      136.57      6.08 o 
   4  -3   3      734.63      706.62     10.89 o 
   5  -3   3      232.01      228.54      8.42 o 
   6  -3   3      380.14      395.55     13.65 o 
   7  -3   3      101.04       94.60     11.01 o 
   8  -3   3       23.51       20.75     11.71 o 
   9  -3   3       14.52       22.20     13.39 o 
  10  -3   3       50.57       60.84     15.12 o 
  11  -3   3       22.92       15.78     16.17 o 
  12  -3   3       19.17       39.96     18.81 o 
  13  -3   3        1.02        2.48     30.00 o 
  14  -3   3        4.18       10.02     32.89 o 
 -14  -2   3       49.95       38.64     25.31 o 
 -13  -2   3       40.46       51.35     22.53 o 
 -12  -2   3       19.62       23.23     19.53 o 
 -11  -2   3       17.17        2.96     13.50 o 
 -10  -2   3      235.96      233.86     15.07 o 
  -9  -2   3       45.53       36.90     11.02 o 
  -8  -2   3      336.64      281.30     22.32 o 
  -7  -2   3      114.68      105.99     10.27 o 
  -6  -2   3      527.51      565.80     15.91 o 
  -5  -2   3      231.78      220.22     11.26 o 
  -4  -2   3     5268.17     5588.76     59.28 o 
  -3  -2   3     2144.39     2259.49     83.26 o 
  -2  -2   3      409.67      400.66      8.33 o 
  -1  -2   3        3.85        4.71      4.64 o 
   0  -2   3     5732.09     5589.85     30.64 o 
   1  -2   3   101455.37    84331.05  13942.47 o 
   2  -2   3      763.94      758.26     10.29 o 
   3  -2   3      487.38      515.36      8.42 o 
   4  -2   3      303.55      328.68     13.45 o 
   5  -2   3      241.79      224.09     10.67 o 
   6  -2   3      479.63      483.23     14.43 o 
   7  -2   3      190.81      181.18     16.03 o 
   8  -2   3        0.05        4.76     11.58 o 
   9  -2   3        8.42       -0.96     13.46 o 
  10  -2   3      163.01      153.78     17.75 o 
  11  -2   3      216.60      206.86     19.68 o 
  12  -2   3       83.76       73.55     19.50 o 
  13  -2   3       13.13       43.48     31.16 o 
  14  -2   3       11.75        3.80     31.60 o 
 -14  -1   3       79.58       45.53     24.59 o 
 -13  -1   3      141.62      185.73     42.21 o 
 -12  -1   3       95.14      105.11     20.78 o 
 -11  -1   3        0.20        3.73     18.16 o 
 -10  -1   3       46.90       29.60     11.79 o 
  -9  -1   3      215.96      179.69     12.75 o 
  -8  -1   3      634.60      599.53     15.25 o 
  -7  -1   3       29.45       33.89      8.54 o 
  -6  -1   3      196.73      177.74      9.33 o 
  -5  -1   3      257.14      257.49     10.99 o 
  -4  -1   3      908.66     1013.48     15.54 o 
  -3  -1   3      309.41      333.31      9.60 o 
  -2  -1   3     4241.88     4014.47     31.87 o 
   2  -1   3     3977.31     3954.95     18.67 o 
   3  -1   3      454.07      422.11      9.47 o 
   4  -1   3     3640.95     3719.88     25.57 o 
   5  -1   3     1566.82     1708.68     20.39 o 
   6  -1   3       64.05       52.98      9.74 o 
   7  -1   3      517.61      509.09     16.11 o 
   8  -1   3       57.69       47.88     11.86 o 
   9  -1   3        0.00       -0.51     12.84 o 
  10  -1   3       17.36       13.01     14.95 o 
  11  -1   3      228.64      246.59     28.54 o 
  12  -1   3       16.16       13.62     19.92 o 
  13  -1   3       47.01       47.64     30.25 o 
  14  -1   3       30.67       16.48     32.35 o 
 -14   0   3       72.75       96.25     19.41 o 
 -13   0   3       12.25        7.34     20.44 o 
 -12   0   3       96.81       86.00     20.27 o 
 -11   0   3       14.56       19.42     16.97 o 
 -10   0   3       44.25       29.78     16.25 o 
  -9   0   3       40.47       29.27     14.48 o 
  -8   0   3     1580.54     1540.12     22.55 o 
  -7   0   3      274.70      263.63     10.87 o 
  -6   0   3      427.09      435.17     10.92 o 
  -5   0   3       15.46       26.13      6.58 o 
  -4   0   3      605.40      675.24     10.41 o 
  -3   0   3      266.51      296.71      7.47 o 
  -2   0   3     5156.42     5095.43     27.95 o 
   2   0   3      322.52      331.90      9.71 o 
   3   0   3     8489.09     8423.69     78.55 o 
   4   0   3      462.05      447.76     10.72 o 
   5   0   3        3.44        4.77      7.65 o 
   6   0   3       20.12       20.51      8.50 o 
   7   0   3        0.18        3.76      9.77 o 
   8   0   3       74.61       78.66     12.57 o 
   9   0   3       71.84       64.63     14.03 o 
  10   0   3       25.56       36.58     13.23 o 
  11   0   3        3.74       15.25     17.32 o 
  12   0   3       32.65       36.58     18.73 o 
  13   0   3       24.14       21.17     30.59 o 
  14   0   3       20.57       25.60     36.51 o 
 -14   1   3       18.90      132.59     85.03 o 
 -13   1   3        0.85       21.23     22.51 o 
 -12   1   3       28.42       31.16     20.60 o 
 -11   1   3        4.38        8.74     16.80 o 
 -10   1   3        0.01       -2.94     15.89 o 
  -9   1   3       45.00       48.12     15.19 o 
  -8   1   3      342.71      352.99     17.70 o 
  -7   1   3       43.85       31.11     11.36 o 
  -6   1   3       93.37       86.31     10.62 o 
  -5   1   3     1335.30     1382.53     22.35 o 
  -4   1   3       19.90       19.99      5.09 o 
  -3   1   3     2324.80     2222.18     16.11 o 
  -2   1   3     1616.14     1499.33     20.83 o 
   2   1   3     2914.05     2901.66     18.96 o 
   3   1   3      366.62      360.45     10.91 o 
   4   1   3      974.62      998.52     12.00 o 
   5   1   3      132.31      126.15      7.49 o 
   6   1   3      120.38      114.83      8.21 o 
   7   1   3       17.58       20.55      8.09 o 
   8   1   3       10.81       10.72     11.58 o 
   9   1   3        0.22       -4.30     15.07 o 
  10   1   3        2.47        7.68     15.07 o 
  11   1   3       13.22        7.24     16.91 o 
  12   1   3      127.91      107.88     20.22 o 
  13   1   3        0.35        4.41     33.14 o 
  14   1   3        1.80       16.83     34.58 o 
 -14   2   3       11.03       -4.74     24.42 o 
 -13   2   3       69.49      102.59     23.00 o 
 -12   2   3       60.86       50.09     20.45 o 
 -11   2   3        4.38       13.82     17.87 o 
 -10   2   3        0.90       -1.92     15.50 o 
  -9   2   3      140.09      145.17     16.55 o 
  -8   2   3     1067.42     1104.00     25.61 o 
  -7   2   3       58.49       58.99     11.94 o 
  -6   2   3       70.37       73.72     11.29 o 
  -5   2   3      431.61      390.02     16.54 o 
  -4   2   3     1407.48     1369.10     18.62 o 
  -3   2   3        5.97        6.94      9.73 o 
  -2   2   3     1483.02     1478.12     23.54 o 
  -1   2   3      802.38      749.47     17.10 o 
   0   2   3     1948.66     2026.13     25.00 o 
   1   2   3      273.52      267.12      7.60 o 
   2   2   3      639.92      644.27     13.54 o 
   3   2   3     8818.52     8748.66     38.84 o 
   4   2   3     1970.13     2025.42     21.92 o 
   5   2   3      649.03      665.42     15.63 o 
   6   2   3      126.51      135.11      8.90 o 
   7   2   3      156.19      148.66     10.01 o 
   8   2   3       89.27       74.06     10.13 o 
   9   2   3      108.64       82.96     11.91 o 
  10   2   3      453.59      453.79     20.83 o 
  11   2   3        6.64       -3.25     16.81 o 
  12   2   3       56.87       61.51     19.00 o 
  13   2   3       12.13       22.63     31.42 o 
  14   2   3       11.59       16.43     37.15 o 
 -14   3   3        4.32       22.28     23.91 o 
 -13   3   3        5.93        7.31     21.83 o 
 -12   3   3      186.44      173.12     22.59 o 
 -11   3   3       93.56       79.99     19.38 o 
 -10   3   3       95.66       78.82     18.08 o 
  -9   3   3      328.45      392.51     21.23 o 
  -8   3   3      199.31      176.91     15.39 o 
  -7   3   3       99.66      102.11     14.02 o 
  -6   3   3      103.07       98.86     11.55 o 
  -5   3   3      354.55      354.26     22.30 o 
  -4   3   3        4.88        4.61      4.56 o 
  -3   3   3        4.97        8.50      4.57 o 
  -2   3   3      880.63      862.08     19.92 o 
  -1   3   3     2586.18     2654.47     28.43 o 
   0   3   3     2359.29     2419.99     24.56 o 
   1   3   3     1916.01     1919.09     32.92 o 
   2   3   3        2.92        5.12      5.30 o 
   3   3   3        0.37        1.53      5.96 o 
   4   3   3        0.00        2.09      8.79 o 
   5   3   3        4.52        7.28      9.29 o 
   6   3   3      250.03      256.69     14.08 o 
   7   3   3       63.93       59.34     12.32 o 
   8   3   3        6.03        4.86      9.29 o 
   9   3   3      145.68      147.30     12.91 o 
  10   3   3      422.80      403.64     16.79 o 
  11   3   3       12.15       12.32     16.85 o 
  12   3   3        2.88        2.79     18.66 o 
  13   3   3       57.43       66.17     34.19 o 
  14   3   3       49.96       79.93     36.39 o 
 -14   4   3        3.27       14.36     34.29 o 
 -13   4   3        0.38        3.75     20.37 o 
 -12   4   3       26.41       30.74     25.27 o 
 -11   4   3        5.47        0.22     18.05 o 
 -10   4   3      722.99      769.79     26.80 o 
  -9   4   3       32.43       21.42     15.18 o 
  -8   4   3      246.34      258.50     17.29 o 
  -7   4   3      456.98      420.31     17.84 o 
  -6   4   3      349.79      341.20      9.63 o 
  -5   4   3       34.92       36.20      5.98 o 
  -4   4   3     1089.33     1117.09     28.93 o 
  -3   4   3       16.92       30.98      5.77 o 
  -2   4   3     1763.06     1855.99     39.59 o 
  -1   4   3     2139.98     2282.43     31.15 o 
   0   4   3     1620.93     1558.79     13.90 o 
   1   4   3       67.34       71.88      6.45 o 
   2   4   3      236.46      227.62     10.42 o 
   3   4   3        4.45        5.44      6.23 o 
   4   4   3      762.72      796.20     26.25 o 
   5   4   3      457.41      448.08     15.27 o 
   6   4   3     1619.32     1606.66     26.28 o 
   7   4   3       53.24       52.43     13.46 o 
   8   4   3      413.01      376.21     24.01 o 
   9   4   3      473.63      479.20     16.90 o 
  10   4   3      135.11      149.16     14.39 o 
  11   4   3        0.11       -4.66     13.58 o 
  12   4   3      167.97      231.45     24.20 o 
  13   4   3      267.72      326.19     40.04 o 
  14   4   3       75.87       91.30     41.38 o 
 -13   5   3        1.88       23.81     20.58 o 
 -12   5   3       36.01       51.67     21.32 o 
 -11   5   3      250.17      243.38     23.97 o 
 -10   5   3       99.61       96.40     17.87 o 
  -9   5   3       76.80       94.64     16.97 o 
  -8   5   3      126.09      138.99     15.73 o 
  -7   5   3       44.40       45.55     12.64 o 
  -6   5   3        5.44        9.70      6.60 o 
  -5   5   3        5.23        8.59      5.95 o 
  -4   5   3       64.88       70.40     11.13 o 
  -3   5   3      494.55      499.11     11.57 o 
  -2   5   3      191.39      186.84      9.88 o 
  -1   5   3     1845.05     1911.15     16.32 o 
   0   5   3      450.21      439.59      9.56 o 
   1   5   3      314.66      313.02      8.96 o 
   2   5   3      138.41      165.45      8.04 o 
   3   5   3       40.22       41.58      6.72 o 
   4   5   3      413.05      430.86     12.87 o 
   5   5   3      447.82      447.68     16.36 o 
   6   5   3      888.78      862.64     29.59 o 
   7   5   3       15.14       18.26     12.60 o 
   8   5   3       60.80       28.64     13.66 o 
   9   5   3       51.06       47.81     15.75 o 
  10   5   3      477.42      475.20     18.63 o 
  11   5   3        0.17        4.55     14.03 o 
  12   5   3       25.00       11.53     20.34 o 
  13   5   3        6.33       15.72     37.13 o 
  14   5   3       88.28      105.24     39.72 o 
 -13   6   3       10.80       12.34     31.77 o 
 -12   6   3       48.43       39.99     20.41 o 
 -11   6   3        5.25        6.09     18.41 o 
 -10   6   3       13.36       22.49     16.11 o 
  -9   6   3        9.68       12.86     19.70 o 
  -8   6   3        0.86       -8.22     13.48 o 
  -7   6   3      664.40      661.81     21.11 o 
  -6   6   3       30.62       28.30     11.20 o 
  -5   6   3       93.91       93.82      7.43 o 
  -4   6   3      244.81      262.38     12.58 o 
  -3   6   3       18.63       26.45      7.98 o 
  -2   6   3        1.35        4.52      7.70 o 
  -1   6   3      112.50       95.21      7.06 o 
   0   6   3     1101.38     1169.88     14.74 o 
   1   6   3      413.37      405.04     10.46 o 
   2   6   3      636.30      655.51     12.52 o 
   3   6   3      582.52      598.44     14.18 o 
   4   6   3      112.30      121.77      9.10 o 
   5   6   3     1559.39     1497.29     20.03 o 
   6   6   3      608.86      565.95     32.25 o 
   7   6   3      224.39      224.62     17.70 o 
   8   6   3       12.46       10.24     15.16 o 
   9   6   3       41.70       28.65     16.13 o 
  10   6   3      306.84      320.57     22.97 o 
  11   6   3      152.07      151.48     16.74 o 
  12   6   3       11.86        7.20     22.70 o 
  13   6   3       12.24       18.18     23.66 o 
  14   6   3       50.30       23.79     39.75 o 
 -12   7   3        0.36       41.71     29.08 o 
 -11   7   3       53.93       56.10     32.63 o 
 -10   7   3       16.31       32.75     26.41 o 
  -9   7   3       49.24       39.38     16.87 o 
  -8   7   3      295.63      293.81     18.31 o 
  -7   7   3        2.07        7.36     12.33 o 
  -6   7   3      142.40      127.40     14.13 o 
  -5   7   3      220.59      245.53     14.39 o 
  -4   7   3      385.50      333.84     26.48 o 
  -3   7   3      213.24      206.79     11.51 o 
  -2   7   3        0.51        3.33      9.80 o 
  -1   7   3      138.37      130.97      7.91 o 
   0   7   3      149.12      147.68      8.57 o 
   1   7   3      220.36      211.79      9.64 o 
   2   7   3      233.99      245.33     10.34 o 
   3   7   3      324.15      313.33     13.82 o 
   4   7   3      858.75      853.38     16.33 o 
   5   7   3       10.14        7.43      9.27 o 
   6   7   3      463.55      427.71     18.97 o 
   7   7   3      110.16       94.31     18.14 o 
   8   7   3       11.99       13.10     15.65 o 
   9   7   3       34.70       35.77     17.47 o 
  10   7   3      160.97      164.38     22.17 o 
  11   7   3        9.20        7.17     21.05 o 
  12   7   3       28.91       37.16     23.03 o 
  13   7   3        5.78       -3.14     23.10 o 
 -10   8   3        6.79      -29.46     29.46 o 
  -9   8   3        4.55      -15.47     29.89 o 
  -8   8   3      173.87      176.41     28.87 o 
  -7   8   3        6.44       14.52     12.77 o 
  -6   8   3        2.25       10.38     12.71 o 
  -5   8   3      307.88      308.79     15.65 o 
  -4   8   3      100.55       94.88     10.97 o 
  -3   8   3      427.35      422.89     15.19 o 
  -2   8   3        0.55        1.88      9.73 o 
  -1   8   3     1028.54     1036.02     23.72 o 
   0   8   3       53.36       42.72      4.96 o 
   1   8   3        6.67        7.65      7.91 o 
   2   8   3        0.37        2.94      8.46 o 
   3   8   3       46.88       39.00      9.52 o 
   4   8   3     2453.12     2437.95     26.76 o 
   5   8   3      730.61      683.64     16.83 o 
   6   8   3       19.10       23.93     14.27 o 
   7   8   3       71.46       90.97     16.60 o 
   8   8   3        2.95        1.92     17.61 o 
   9   8   3       51.59       50.42     20.29 o 
  10   8   3       61.35       42.04     19.30 o 
  11   8   3        0.24        4.41     27.11 o 
  12   8   3        3.29        0.30     24.61 o 
  13   8   3        2.16      -13.82     24.64 o 
 -11   9   3       12.29      -19.46     30.25 o 
 -10   9   3        4.67      -16.07     29.74 o 
  -9   9   3       58.66       66.67     30.32 o 
  -8   9   3       31.92       34.59     29.99 o 
  -7   9   3      126.72       99.06     30.93 o 
  -6   9   3       31.71       30.90     25.58 o 
  -5   9   3       65.19       61.21     25.14 o 
  -4   9   3      203.39      182.10     25.82 o 
  -3   9   3      206.97      180.72     22.89 o 
  -2   9   3       12.30        0.66     10.63 o 
  -1   9   3       36.00       46.22      8.48 o 
   0   9   3        0.00        1.94      8.37 o 
   1   9   3        1.09       -4.15      8.71 o 
   2   9   3       78.30       75.54     10.34 o 
   3   9   3       77.09       61.74     10.79 o 
   4   9   3      363.73      355.06     14.52 o 
   5   9   3      107.56      104.15     12.65 o 
   6   9   3      103.15       84.72     12.48 o 
   7   9   3      259.01      238.29     19.82 o 
   8   9   3      123.43      109.96     20.57 o 
   9   9   3       30.99       16.53     19.69 o 
  10   9   3       37.28       34.32     20.17 o 
  11   9   3       11.51       11.33     23.56 o 
  12   9   3        5.61        0.13     23.37 o 
 -11  10   3        2.37       46.18     39.31 o 
 -10  10   3        1.17      -12.94     33.59 o 
  -9  10   3        8.34       12.42     34.24 o 
  -8  10   3       56.92       68.53     29.97 o 
  -7  10   3       67.60       65.34     27.44 o 
  -6  10   3        0.01       16.60     28.82 o 
  -5  10   3       19.76       28.25     27.49 o 
  -4  10   3        0.68       24.53     26.23 o 
  -3  10   3       23.84       21.86     12.90 o 
  -2  10   3      283.72      235.58     16.34 o 
  -1  10   3      170.75      149.94     15.04 o 
   0  10   3       31.72       34.33      9.58 o 
   1  10   3       34.08       45.05     10.34 o 
   2  10   3       55.44       67.43     11.15 o 
   3  10   3      311.77      321.11     14.27 o 
   4  10   3      736.41      704.61     18.42 o 
   5  10   3       81.09       78.01     12.70 o 
   6  10   3       42.06       33.67     12.62 o 
   7  10   3      150.61      148.05     25.11 o 
   8  10   3      128.65      180.71     20.55 o 
   9  10   3       11.81       26.22     21.46 o 
  10  10   3        1.32        0.21     21.08 o 
  11  10   3        0.31       13.44     23.64 o 
  12  10   3       11.36       23.12     25.61 o 
 -10  11   3       38.72      -14.78     36.77 o 
  -7  11   3        0.01       -2.85     28.96 o 
  -6  11   3       93.74      103.22     33.65 o 
  -5  11   3        7.33       -0.30     29.04 o 
  -4  11   3       32.40       32.78     27.73 o 
  -3  11   3      170.23      171.17     30.52 o 
  -2  11   3      150.95      130.91     15.93 o 
  -1  11   3        1.94       -5.18     14.29 o 
   0  11   3      152.05      144.17     16.17 o 
   1  11   3       45.80       45.77     10.31 o 
   2  11   3        8.33        2.56     10.44 o 
   3  11   3      193.20      170.21     13.50 o 
   4  11   3        0.96       -0.53     11.93 o 
   5  11   3       17.28       31.41     13.48 o 
   6  11   3       37.09       36.87     13.29 o 
   7  11   3      149.81      123.14     21.52 o 
   8  11   3       18.31        9.65     20.08 o 
   9  11   3       27.94       34.70     21.83 o 
  10  11   3        2.86       -0.35     24.34 o 
  11  11   3        0.97       -8.12     21.78 o 
  -9  12   3       27.10      -23.57     40.63 o 
  -8  12   3       13.08        1.38     34.00 o 
  -7  12   3        0.58        3.89     31.81 o 
  -6  12   3        0.19      -22.84     31.90 o 
  -5  12   3      103.54       91.15     34.23 o 
  -4  12   3      151.74      143.90     29.95 o 
  -3  12   3        0.25       -2.25     24.88 o 
  -2  12   3      121.15      114.09     30.23 o 
  -1  12   3        2.41        4.66     15.95 o 
   0  12   3        2.41       21.00     16.04 o 
   1  12   3      129.28      118.78     18.23 o 
   2  12   3       38.27       33.73     16.77 o 
   3  12   3       61.20       50.88     16.77 o 
   4  12   3       47.06       37.95     13.30 o 
   5  12   3        6.87        8.67     14.02 o 
   6  12   3        0.02       -5.55     14.27 o 
   7  12   3       49.91       59.54     21.28 o 
   8  12   3       33.46       26.66     20.45 o 
   9  12   3       33.08        8.64     21.24 o 
  10  12   3        0.95       -0.20     24.93 o 
  -8  13   3        1.10       -2.66     34.38 o 
  -7  13   3       98.85      125.96     35.93 o 
  -6  13   3      147.51      135.34     37.81 o 
  -5  13   3        1.59      -17.65     31.66 o 
  -4  13   3       12.70        6.20     32.95 o 
  -3  13   3        0.80       10.57     31.04 o 
  -2  13   3       24.46       27.63     30.81 o 
  -1  13   3      134.34      163.87     29.83 o 
   0  13   3        8.41       18.28     16.90 o 
   1  13   3      177.33      196.04     20.31 o 
   2  13   3        0.39       -1.25     17.73 o 
   3  13   3        0.01       -7.68     17.50 o 
   4  13   3        2.40       -5.76     18.12 o 
   5  13   3        5.64        7.30     19.14 o 
   6  13   3        1.95       11.33     18.69 o 
   7  13   3       19.15       16.18     21.42 o 
   8  13   3       34.03       24.94     21.44 o 
   9  13   3       68.31      104.12     25.86 o 
  -6  14   3       28.52       21.36     34.63 o 
  -5  14   3       14.79       28.06     30.49 o 
  -4  14   3        1.58      -11.99     29.25 o 
  -3  14   3       13.09       30.02     33.68 o 
  -2  14   3       61.57      108.93     34.75 o 
  -1  14   3        1.23       33.14     29.04 o 
   0  14   3       74.52       98.08     31.87 o 
   1  14   3        0.47       -9.92     18.21 o 
   2  14   3       28.95       39.28     19.95 o 
   3  14   3       83.57       80.43     19.86 o 
   4  14   3        3.56       -1.56     18.26 o 
   5  14   3       64.34       80.27     20.94 o 
   6  14   3       21.31       18.93     20.89 o 
   7  14   3      105.22      171.75     36.22 o 
   8  14   3        3.52      -10.40     33.06 o 
  -4  15   3      133.96      165.24     40.19 o 
  -3  15   3        0.47       18.70     32.32 o 
  -2  15   3       31.75       87.88     36.86 o 
  -1  15   3        7.17       23.73     32.30 o 
   0  15   3       16.49        4.29     30.93 o 
   1  15   3        2.36       -2.60     28.47 o 
   2  15   3        7.68       -2.69     20.06 o 
   3  15   3       33.90       37.84     21.48 o 
   4  15   3        3.57       -0.55     20.74 o 
   5  15   3       13.03       22.22     20.74 o 
   6  15   3        6.38       17.12     20.34 o 
  -1  16   3        7.76        8.04     34.91 o 
   0  16   3       17.93       14.58     30.42 o 
   1  16   3        1.25       -6.89     34.25 o 
   2  16   3        0.07       -5.46     31.77 o 
   3  16   3       26.16       31.61     23.33 o 
  -5 -15   4        0.60       -8.43     24.30 o 
  -4 -15   4        1.63       -3.51     23.45 o 
  -3 -15   4        7.17       12.20     22.93 o 
  -2 -15   4       27.47       16.08     20.93 o 
  -1 -15   4       80.26       76.40     24.42 o 
   0 -15   4        2.34        4.78     21.84 o 
   1 -15   4      170.15      152.02     29.22 o 
   2 -15   4        3.32       -3.64     31.14 o 
  -7 -14   4       14.01       10.31     34.89 o 
  -6 -14   4        1.43       -0.82     37.44 o 
  -5 -14   4      108.70      128.78     24.57 o 
  -4 -14   4        4.19        8.66     20.37 o 
  -3 -14   4       30.76       32.90     21.89 o 
  -2 -14   4       76.51       80.71     23.70 o 
  -1 -14   4       14.24       18.51     21.44 o 
   0 -14   4       94.62      101.63     30.32 o 
   1 -14   4       64.36       84.67     22.34 o 
   2 -14   4        4.48        3.06     21.22 o 
   3 -14   4        1.18       11.67     34.09 o 
   4 -14   4        0.51        8.07     28.94 o 
   5 -14   4        2.94       10.58     31.62 o 
  -9 -13   4       45.10       16.45     39.20 o 
  -8 -13   4        0.64       15.32     31.47 o 
  -7 -13   4       24.46       21.26     35.72 o 
  -6 -13   4        6.52       -1.62     20.08 o 
  -5 -13   4       60.84       73.77     21.39 o 
  -4 -13   4       17.40       26.89     18.94 o 
  -3 -13   4        0.88       -1.50     19.17 o 
  -2 -13   4       10.68       -2.29     18.58 o 
  -1 -13   4        6.68       10.87     19.81 o 
   0 -13   4       97.62      138.04     21.91 o 
   1 -13   4       19.59       12.87     19.04 o 
   2 -13   4       69.32       65.90     20.77 o 
   3 -13   4       11.49       11.72     19.85 o 
   4 -13   4        5.70       36.33     29.38 o 
   5 -13   4        2.49       12.14     31.39 o 
   6 -13   4        1.05      -13.18     30.40 o 
   7 -13   4        4.68       -5.03     35.51 o 
 -10 -12   4       84.01      123.77     40.69 o 
  -9 -12   4        0.54        3.03     31.14 o 
  -8 -12   4       14.01       31.73     30.54 o 
  -7 -12   4       93.07      113.18     35.19 o 
  -6 -12   4        0.07        0.31     20.01 o 
  -5 -12   4       78.81       85.75     20.61 o 
  -4 -12   4       25.73       21.42     19.40 o 
  -3 -12   4        0.36        3.93     19.06 o 
  -2 -12   4      873.94      868.03     31.03 o 
  -1 -12   4       27.26       22.06     16.86 o 
   0 -12   4       18.84       17.55     17.59 o 
   1 -12   4      122.12      116.94     19.50 o 
   2 -12   4       13.04        9.50     17.06 o 
   3 -12   4      282.34      243.00     21.35 o 
   4 -12   4        5.47       61.69     30.69 o 
   5 -12   4        1.14      -13.63     31.10 o 
   6 -12   4        2.58       27.60     31.88 o 
   7 -12   4       12.98       11.80     31.04 o 
   8 -12   4       65.00       29.17     34.35 o 
 -11 -11   4        0.37       -5.83     24.98 o 
 -10 -11   4        7.97        9.57     23.79 o 
  -9 -11   4       55.68       63.73     23.25 o 
  -8 -11   4       70.28       73.77     21.63 o 
  -7 -11   4       17.01        8.93     19.05 o 
  -6 -11   4        5.34        0.49     29.92 o 
  -5 -11   4       12.11        8.19     18.83 o 
  -4 -11   4        5.25        2.03     16.68 o 
  -3 -11   4      159.09      159.02     19.56 o 
  -2 -11   4        0.71       -6.57     16.67 o 
  -1 -11   4      211.56      237.10     20.92 o 
   0 -11   4      167.26      156.87     18.76 o 
   1 -11   4      167.65      167.62     19.46 o 
   2 -11   4        3.43       29.73     16.54 o 
   3 -11   4        1.32       10.05     15.27 o 
   4 -11   4      132.34      177.24     18.63 o 
   5 -11   4      118.60      121.02     29.66 o 
   6 -11   4        7.62       -6.35     25.78 o 
   7 -11   4       37.50        9.91     30.48 o 
   8 -11   4       28.75       33.93     29.90 o 
   9 -11   4        4.20      -12.31     31.09 o 
 -11 -10   4       86.53       90.30     25.83 o 
 -10 -10   4        3.41      -17.47     23.00 o 
  -9 -10   4       38.12       32.30     19.95 o 
  -8 -10   4      314.42      333.87     24.07 o 
  -7 -10   4        7.39        9.37     17.11 o 
  -6 -10   4       30.11       39.63     17.15 o 
  -5 -10   4       14.62        9.47     12.40 o 
  -4 -10   4      354.61      375.69     20.68 o 
  -3 -10   4       24.04       28.53     15.56 o 
  -2 -10   4      154.84      152.32     17.55 o 
  -1 -10   4       18.21       19.63     16.17 o 
   0 -10   4      219.24      200.05     14.95 o 
   1 -10   4       15.62       20.18     11.65 o 
   2 -10   4       56.13       50.73     12.90 o 
   3 -10   4        4.57        0.38     14.18 o 
   4 -10   4        0.01        2.22     14.92 o 
   5 -10   4      109.78       96.99     16.86 o 
   6 -10   4      226.24      206.78     32.77 o 
   7 -10   4       17.61       24.03     28.10 o 
   8 -10   4       32.89       14.95     32.71 o 
   9 -10   4       10.90      -11.39     33.17 o 
  10 -10   4        3.21      -27.36     32.35 o 
 -12  -9   4        7.26        5.72     24.03 o 
 -11  -9   4        2.37       11.79     33.38 o 
 -10  -9   4      130.78      174.44     22.78 o 
  -9  -9   4       80.52       74.00     20.89 o 
  -8  -9   4        4.55        1.68     17.21 o 
  -7  -9   4      102.16       83.55     18.51 o 
  -6  -9   4       10.88        6.14     14.82 o 
  -5  -9   4        8.98       -5.43     11.63 o 
  -4  -9   4      161.51      153.12     12.12 o 
  -3  -9   4      413.07      425.60     14.41 o 
  -2  -9   4     1133.85     1104.99     27.33 o 
  -1  -9   4        0.75       -2.42      9.46 o 
   0  -9   4       18.68       25.92     10.75 o 
   1  -9   4      411.42      403.46     15.95 o 
   2  -9   4      228.16      243.28     17.39 o 
   3  -9   4        0.13        3.94     12.73 o 
   4  -9   4        4.97       -4.63     14.25 o 
   5  -9   4        0.00       11.53     14.34 o 
   6  -9   4        9.53       16.13     14.87 o 
   7  -9   4       68.06       91.93     26.99 o 
   8  -9   4       15.43       12.95     28.05 o 
   9  -9   4      128.72      113.95     31.74 o 
  10  -9   4       44.71       80.63     30.71 o 
  11  -9   4        0.40       -5.26     32.81 o 
 -13  -8   4       20.63       12.23     19.39 o 
 -12  -8   4        4.93       12.35     23.00 o 
 -11  -8   4     1090.35     1217.45     50.76 o 
 -10  -8   4      215.54      291.40     25.29 o 
  -9  -8   4        6.51       -2.55     18.03 o 
  -8  -8   4       91.05      108.38     19.42 o 
  -7  -8   4        2.28       -2.32     16.10 o 
  -6  -8   4       14.83       13.01     13.62 o 
  -5  -8   4      249.98      249.79     13.06 o 
  -4  -8   4      123.12      150.28     11.46 o 
  -3  -8   4       41.65       36.69      9.25 o 
  -2  -8   4      164.74      158.71      9.94 o 
  -1  -8   4      407.43      394.51     10.28 o 
   0  -8   4     1698.39     1717.17     24.70 o 
   1  -8   4       74.28       65.09     10.76 o 
   2  -8   4       10.54       13.52     12.13 o 
   3  -8   4        0.83       12.35     11.86 o 
   4  -8   4       95.75      113.18     14.09 o 
   5  -8   4        5.15        6.42     13.30 o 
   6  -8   4      166.44      103.07     33.48 o 
   7  -8   4       76.57       79.54     15.25 o 
   8  -8   4       11.59       36.10     26.60 o 
   9  -8   4        1.43       28.40     28.11 o 
  10  -8   4        0.79       16.46     28.11 o 
  11  -8   4        8.23       12.36     30.85 o 
 -13  -7   4        6.99        8.52     18.67 o 
 -12  -7   4        0.01        4.94     17.75 o 
 -11  -7   4       53.00       56.09     21.97 o 
 -10  -7   4       14.54       32.34     19.40 o 
  -9  -7   4        0.20       -0.60     16.93 o 
  -8  -7   4       37.45       25.80     17.08 o 
  -7  -7   4      217.78      183.58     17.76 o 
  -6  -7   4       21.42       35.37     13.74 o 
  -5  -7   4       30.55       27.24      9.94 o 
  -4  -7   4        1.02        5.65      9.20 o 
  -3  -7   4       41.30       50.12      8.49 o 
  -2  -7   4      209.02      191.65     10.77 o 
  -1  -7   4      296.23      286.85      9.44 o 
   0  -7   4       30.16       24.58      5.00 o 
   1  -7   4      335.33      334.93     15.07 o 
   2  -7   4        4.93        7.31     10.39 o 
   3  -7   4       56.86       53.67     12.03 o 
   4  -7   4       11.37       20.68     11.50 o 
   5  -7   4       38.35       22.24     12.46 o 
   6  -7   4        4.54        3.45     15.44 o 
   7  -7   4        0.11        5.13     12.69 o 
   8  -7   4       16.73       14.70     12.85 o 
   9  -7   4      204.48      150.07     29.04 o 
  10  -7   4       55.24       34.88     27.39 o 
  11  -7   4      114.36       65.41     32.30 o 
  12  -7   4        9.04       35.26     28.38 o 
 -13  -6   4       75.98      103.46     19.69 o 
 -12  -6   4      190.31      237.64     20.38 o 
 -11  -6   4       39.08       42.16     17.03 o 
 -10  -6   4       19.37       27.05     19.08 o 
  -9  -6   4       17.86        6.32     16.51 o 
  -8  -6   4      211.70      172.59     17.65 o 
  -7  -6   4      365.92      280.54     18.12 o 
  -6  -6   4      539.83      470.71     20.59 o 
  -5  -6   4       17.44       28.39     11.53 o 
  -4  -6   4      133.50      133.39      9.63 o 
  -3  -6   4      268.72      269.88     10.28 o 
  -2  -6   4       92.70      110.01      7.65 o 
  -1  -6   4       67.77       71.81      6.07 o 
   0  -6   4      260.72      253.24      6.67 o 
   1  -6   4      709.50      644.11     17.03 o 
   2  -6   4      550.09      574.44     16.49 o 
   3  -6   4      167.26      139.80     14.15 o 
   4  -6   4      986.18     1013.55     13.24 o 
   5  -6   4        0.85        4.98      6.83 o 
   6  -6   4       29.08       22.09     12.32 o 
   7  -6   4       80.65       79.26     18.70 o 
   8  -6   4       42.42       43.05     12.93 o 
   9  -6   4        5.12      -16.36     22.05 o 
  10  -6   4      452.48      432.47     34.75 o 
  11  -6   4      131.81       66.91     27.13 o 
  12  -6   4        1.73       32.74     25.77 o 
 -14  -5   4       51.94       29.53     24.89 o 
 -13  -5   4       85.53       80.72     18.89 o 
 -12  -5   4       82.33       69.98     16.90 o 
 -11  -5   4        8.93       11.50     14.90 o 
 -10  -5   4        4.91        4.64     16.59 o 
  -9  -5   4       51.00       35.93     16.25 o 
  -8  -5   4        0.87        1.33     14.47 o 
  -7  -5   4       25.29       15.00     13.33 o 
  -6  -5   4       71.82       47.46     12.85 o 
  -5  -5   4       97.76      100.55     11.68 o 
  -4  -5   4       33.30       32.70      8.19 o 
  -3  -5   4       37.50       49.56      7.16 o 
  -2  -5   4      206.96      204.19      8.45 o 
  -1  -5   4     1378.00     1474.32     20.12 o 
   0  -5   4      222.39      198.52      5.61 o 
   1  -5   4     1885.98     1977.17     29.80 o 
   2  -5   4      643.36      645.95     15.90 o 
   3  -5   4     4150.11     4180.62     29.44 o 
   4  -5   4       15.38       12.08      5.87 o 
   5  -5   4      509.82      508.78     11.37 o 
   6  -5   4        6.06        4.05      7.49 o 
   7  -5   4      161.54      151.05      9.98 o 
   8  -5   4       60.23       45.68     10.02 o 
   9  -5   4        0.48        2.99     10.47 o 
  10  -5   4        3.09      -22.33     22.33 o 
  11  -5   4      109.86      119.97     29.14 o 
  12  -5   4       12.00       37.30     25.48 o 
 -14  -4   4       94.01       83.27     25.58 o 
 -13  -4   4       25.46       22.67     17.33 o 
 -12  -4   4      155.24      166.36     17.87 o 
 -11  -4   4      140.91      131.52     15.57 o 
 -10  -4   4       19.45       12.03     12.86 o 
  -9  -4   4       27.92       36.94     14.74 o 
  -8  -4   4      496.19      446.24     19.27 o 
  -7  -4   4      611.25      537.49     28.33 o 
  -6  -4   4      362.87      346.67     15.42 o 
  -5  -4   4      363.70      364.40     14.37 o 
  -4  -4   4      230.26      233.57     11.97 o 
  -3  -4   4     2602.01     2807.42     21.84 o 
  -2  -4   4      164.23      155.34      7.60 o 
  -1  -4   4      189.16      183.64      6.46 o 
   0  -4   4     3849.49     3907.09     26.58 o 
   1  -4   4     1029.80     1000.13     16.92 o 
   2  -4   4     6367.84     6709.19     55.81 o 
   3  -4   4     1060.74     1037.91     11.62 o 
   4  -4   4     5833.01     5702.50     44.52 o 
   5  -4   4      104.28      104.27      7.63 o 
   6  -4   4      101.80       81.39      8.21 o 
   7  -4   4       80.33       67.33      9.06 o 
   8  -4   4      140.10      125.28     10.58 o 
   9  -4   4       30.30       35.58     10.41 o 
  10  -4   4       41.42       49.17     11.38 o 
  11  -4   4       41.32       28.86     16.60 o 
  12  -4   4        2.29       18.18     26.22 o 
 -14  -3   4       27.76       31.48     23.93 o 
 -13  -3   4       15.25       14.36     23.42 o 
 -12  -3   4       38.54       59.14     15.72 o 
 -11  -3   4       28.05       43.54     14.15 o 
 -10  -3   4        2.53        8.83     12.20 o 
  -9  -3   4      159.00      148.01     13.34 o 
  -8  -3   4       22.84       15.48     12.65 o 
  -7  -3   4      705.51      715.14     21.54 o 
  -6  -3   4      144.90      135.40     11.97 o 
  -5  -3   4       16.33       21.51      8.65 o 
  -4  -3   4       26.92       20.77      8.05 o 
  -3  -3   4     3556.53     3762.56     28.48 o 
  -2  -3   4     1212.74     1247.17     12.98 o 
  -1  -3   4      542.16      583.71      8.08 o 
   0  -3   4       91.22      120.50      8.03 o 
   1  -3   4        4.83        4.88      7.26 o 
   2  -3   4      938.81      914.47     14.78 o 
   3  -3   4     1194.65     1200.22     14.02 o 
   4  -3   4     7186.10     7340.79     58.92 o 
   5  -3   4      717.45      709.79     12.04 o 
   6  -3   4        3.59        6.65      6.98 o 
   7  -3   4        1.84        7.17      9.82 o 
   8  -3   4      271.51      278.36     24.22 o 
   9  -3   4        2.47        6.45     12.36 o 
  10  -3   4       23.85       27.03     14.44 o 
  11  -3   4        0.65       11.42     11.58 o 
  12  -3   4       13.29       12.88     17.81 o 
  13  -3   4        0.72       -4.11     28.01 o 
 -14  -2   4       49.25      108.47     41.68 o 
 -13  -2   4       92.79       83.39     24.20 o 
 -12  -2   4        0.31       -2.67     20.33 o 
 -11  -2   4        0.25      -10.49     12.93 o 
 -10  -2   4       41.18       39.94     12.32 o 
  -9  -2   4       10.15       11.84     10.69 o 
  -8  -2   4      451.42      461.91     17.14 o 
  -7  -2   4      102.82       94.86     12.24 o 
  -6  -2   4      489.28      498.06     15.07 o 
  -5  -2   4      314.19      315.95     12.21 o 
  -4  -2   4     2161.69     2277.02     23.39 o 
  -3  -2   4        4.33       12.28      8.07 o 
  -2  -2   4      283.87      301.30      9.62 o 
  -1  -2   4     1083.44     1106.00      9.96 o 
   0  -2   4      134.94      168.84      9.74 o 
   1  -2   4     5169.89     5445.29     98.25 o 
   2  -2   4       14.47       34.37      4.86 o 
   3  -2   4      257.77      255.96      9.74 o 
   4  -2   4      132.20      133.96      7.94 o 
   5  -2   4     2815.51     2910.30     64.06 o 
   6  -2   4       47.64       62.47     10.61 o 
   7  -2   4      660.23      661.85     17.90 o 
   8  -2   4       94.93       85.32     13.02 o 
   9  -2   4        2.62        6.80     12.71 o 
  10  -2   4       33.26       19.74     15.32 o 
  11  -2   4       42.96       33.03     16.79 o 
  12  -2   4       10.37       11.60     17.94 o 
  13  -2   4        7.14       -6.05     29.30 o 
  14  -2   4        6.53       -5.06     31.93 o 
 -14  -1   4        0.83      -13.94     25.55 o 
 -13  -1   4       20.03       18.23     23.33 o 
 -12  -1   4       58.72       49.15     21.17 o 
 -11  -1   4       68.02       62.94     19.32 o 
 -10  -1   4      194.66      173.37     13.67 o 
  -9  -1   4      177.59      183.79     12.47 o 
  -8  -1   4        2.49        0.23      8.96 o 
  -7  -1   4      419.78      420.22     18.45 o 
  -6  -1   4      331.98      336.48     10.50 o 
  -5  -1   4      221.89      247.99     10.44 o 
  -4  -1   4     1307.76     1359.80     17.34 o 
  -3  -1   4      616.69      583.63     12.20 o 
  -2  -1   4    23831.33    23119.09    205.53 o 
  -1  -1   4    14429.85    14205.33    104.20 o 
   0  -1   4     5799.07     5806.53     29.37 o 
   1  -1   4      871.60      979.32     10.47 o 
   2  -1   4     5865.18     5939.97     83.51 o 
   3  -1   4     2244.19     2321.14     17.84 o 
   4  -1   4      339.06      346.75     10.05 o 
   5  -1   4      208.95      190.80      9.75 o 
   6  -1   4        1.02        3.79      8.55 o 
   7  -1   4       16.14       25.90     10.53 o 
   8  -1   4      164.23      162.90     14.85 o 
   9  -1   4       63.34       46.40     13.53 o 
  10  -1   4        8.44        7.74     15.02 o 
  11  -1   4       42.78       29.57     16.73 o 
  12  -1   4        6.03       -7.45     17.97 o 
  13  -1   4       11.79       14.69     29.82 o 
  14  -1   4        6.37        7.12     34.20 o 
 -14   0   4        1.25       -3.44     23.36 o 
 -13   0   4       87.53      104.01     23.88 o 
 -12   0   4        5.81       10.34     19.97 o 
 -11   0   4        0.19        2.74     18.29 o 
 -10   0   4       11.28       14.12     16.49 o 
  -9   0   4       10.84       15.70     14.74 o 
  -8   0   4       10.80       12.52      9.01 o 
  -7   0   4      283.81      273.95     11.07 o 
  -6   0   4      290.48      280.03      9.84 o 
  -5   0   4      179.42      171.89      7.97 o 
  -4   0   4       74.15       71.21      6.30 o 
  -3   0   4      213.03      255.82      7.65 o 
  -2   0   4    14593.46    14007.78    141.84 o 
   2   0   4    11495.63    11605.22    190.64 o 
   3   0   4     5069.93     5128.16     24.09 o 
   4   0   4     1130.01     1106.43     14.46 o 
   5   0   4     3932.92     4156.61     29.53 o 
   6   0   4      175.37      176.46     10.73 o 
   7   0   4       53.07       43.06      9.93 o 
   8   0   4       65.04       50.96     11.51 o 
   9   0   4       26.84       17.65     12.64 o 
  10   0   4      176.14      170.32     16.38 o 
  11   0   4      318.97      351.73     21.35 o 
  12   0   4       26.90       24.58     18.42 o 
  13   0   4        1.29      -11.62     30.65 o 
  14   0   4        6.73       16.77     35.08 o 
 -14   1   4       22.95       18.94     24.59 o 
 -13   1   4       51.20       62.51     22.10 o 
 -12   1   4        1.10      -11.22     20.45 o 
 -11   1   4       10.88        3.20     18.51 o 
 -10   1   4       51.39       51.01     15.65 o 
  -9   1   4       46.75       44.48     15.46 o 
  -8   1   4      259.53      257.48     16.82 o 
  -7   1   4        0.50        6.14     11.58 o 
  -6   1   4      181.43      171.64      8.69 o 
  -5   1   4      658.07      662.36     11.11 o 
  -4   1   4     1640.30     1678.83     13.87 o 
  -3   1   4      126.86      114.77      5.21 o 
  -2   1   4     2185.21     2013.81     24.84 o 
  -1   1   4     1643.69     1514.25     18.51 o 
   2   1   4      382.51      356.40     12.28 o 
   3   1   4        0.26       -2.19      5.09 o 
   4   1   4      145.40      128.04      6.90 o 
   5   1   4      621.33      578.89     12.36 o 
   6   1   4       17.82       14.41      6.75 o 
   7   1   4        3.51        8.63      9.72 o 
   8   1   4       14.39       20.45     11.88 o 
   9   1   4        2.62        2.30     12.62 o 
  10   1   4       15.27        9.92     14.22 o 
  11   1   4       20.25       -0.68     16.55 o 
  12   1   4        0.02       -7.45     18.37 o 
  13   1   4       20.25       45.00     32.82 o 
  14   1   4       24.87       56.46     36.68 o 
 -14   2   4        0.89       -5.44     24.25 o 
 -13   2   4        4.36       -1.71     21.93 o 
 -12   2   4        2.02      -17.28     20.34 o 
 -11   2   4       11.84       26.28     18.37 o 
 -10   2   4        8.33        8.64     14.24 o 
  -9   2   4       10.54        3.38     14.96 o 
  -8   2   4     1376.30     1355.06     37.42 o 
  -7   2   4       40.66       33.28     11.88 o 
  -6   2   4      396.60      366.99     14.53 o 
  -5   2   4      162.33      145.06     10.92 o 
  -4   2   4       71.91       65.45      9.08 o 
  -3   2   4      263.03      272.76     16.20 o 
  -2   2   4        5.78        7.70     11.71 o 
  -1   2   4       51.86       52.47     10.16 o 
   0   2   4      649.88      652.13      8.80 o 
   1   2   4       54.54       50.11      4.98 o 
   2   2   4      144.61      137.55      5.51 o 
   3   2   4      632.49      634.78     12.92 o 
   4   2   4      325.47      349.60     12.24 o 
   5   2   4       61.40      109.60     10.02 o 
   6   2   4       42.23       43.76      7.75 o 
   7   2   4      114.47      124.69      9.59 o 
   8   2   4       21.77       23.72      9.41 o 
   9   2   4      453.67      428.67     18.72 o 
  10   2   4      162.07      153.08     16.89 o 
  11   2   4       17.70       20.87     16.65 o 
  12   2   4       21.85       10.36     28.17 o 
  13   2   4       28.60       33.89     34.53 o 
  14   2   4      306.21      455.80     48.04 o 
 -14   3   4       24.55       37.98     28.76 o 
 -13   3   4       30.95       18.18     22.99 o 
 -12   3   4        0.91       -0.06     19.67 o 
 -11   3   4        0.80        1.55     18.99 o 
 -10   3   4      170.64      159.54     20.07 o 
  -9   3   4      425.57      433.69     21.48 o 
  -8   3   4        8.50        7.13     13.17 o 
  -7   3   4       41.25       43.69     12.12 o 
  -6   3   4       35.60       40.50     10.69 o 
  -5   3   4       56.56       52.52      9.66 o 
  -4   3   4      662.53      646.95      8.67 o 
  -3   3   4      581.44      549.73     20.40 o 
  -2   3   4     1093.68     1110.29     23.65 o 
  -1   3   4      455.63      427.05      6.79 o 
   0   3   4       61.65       53.00      5.55 o 
   1   3   4      200.91      217.36      6.85 o 
   2   3   4      273.70      254.68      7.13 o 
   3   3   4     2431.60     2432.61     37.43 o 
   4   3   4      538.38      586.55     14.21 o 
   5   3   4      681.70      688.31     16.78 o 
   6   3   4       99.23       92.95     12.18 o 
   7   3   4      142.19      139.85     14.13 o 
   8   3   4       96.53       88.09     10.60 o 
   9   3   4      360.93      355.02     15.05 o 
  10   3   4      312.81      304.87     15.75 o 
  11   3   4      135.76      148.06     18.95 o 
  12   3   4        7.65       33.14     30.74 o 
  13   3   4        0.27        4.72     34.95 o 
  14   3   4        7.48        7.37     38.14 o 
 -14   4   4        6.65       33.13     22.29 o 
 -13   4   4       86.58       97.72     23.35 o 
 -12   4   4        1.78        6.14     21.33 o 
 -11   4   4       49.03       41.85     19.69 o 
 -10   4   4      323.04      344.91     22.82 o 
  -9   4   4      304.12      304.75     19.72 o 
  -8   4   4     1787.79     1793.55     32.06 o 
  -7   4   4      282.31      291.28     16.01 o 
  -6   4   4       46.63       40.31      6.31 o 
  -5   4   4      176.53      156.06     10.45 o 
  -4   4   4      281.75      279.93      7.95 o 
  -3   4   4       14.45        8.96      4.69 o 
  -2   4   4       55.64       44.37      5.73 o 
  -1   4   4       62.26       67.65      5.75 o 
   0   4   4      793.70      778.62     10.51 o 
   1   4   4      418.44      388.04      8.89 o 
   2   4   4      195.70      183.16      7.46 o 
   3   4   4     1465.85     1429.50     24.26 o 
   4   4   4     1720.99     1732.62     17.26 o 
   5   4   4       11.65       23.27     10.26 o 
   6   4   4      862.94      808.68     20.32 o 
   7   4   4      347.75      345.14     16.40 o 
   8   4   4      212.80      205.41     19.75 o 
   9   4   4       19.31       12.93     11.56 o 
  10   4   4       64.02       35.46     16.43 o 
  11   4   4        7.98       12.22     13.16 o 
  12   4   4        3.36       14.58     29.24 o 
  13   4   4       13.85       15.47     37.94 o 
  14   4   4       82.56      168.31     42.40 o 
 -13   5   4        0.08        1.18     18.89 o 
 -12   5   4       25.81       25.24     19.94 o 
 -11   5   4       70.80       59.28     18.03 o 
 -10   5   4       90.90       95.59     17.98 o 
  -9   5   4       20.12       28.94     15.82 o 
  -8   5   4      814.52      890.83     24.78 o 
  -7   5   4     1549.82     1636.16     81.22 o 
  -6   5   4        6.10       15.20     10.99 o 
  -5   5   4      562.62      519.88     29.66 o 
  -4   5   4      333.61      353.00     23.16 o 
  -3   5   4       86.57       84.89      9.37 o 
  -2   5   4      142.13      158.70      9.49 o 
  -1   5   4       20.16       19.15      5.82 o 
   0   5   4     1542.83     1680.11     23.70 o 
   1   5   4       69.79       86.32      7.04 o 
   2   5   4      189.46      192.81      8.12 o 
   3   5   4        5.41        5.47      6.39 o 
   4   5   4      268.14      245.89      9.52 o 
   5   5   4       36.15       37.62     11.68 o 
   6   5   4       35.14       32.91     14.31 o 
   7   5   4      777.25      735.21     33.91 o 
   8   5   4      183.90      178.50     16.53 o 
   9   5   4       80.22       77.56     17.92 o 
  10   5   4        4.46        5.47     13.05 o 
  11   5   4        6.66       11.37     14.27 o 
  12   5   4       20.99       41.06     22.86 o 
  13   5   4       10.05        3.10     37.57 o 
  14   5   4        2.76        4.22     40.20 o 
 -13   6   4       78.42      179.77     34.33 o 
 -12   6   4        3.44       13.09     19.89 o 
 -11   6   4       20.93       28.34     19.20 o 
 -10   6   4       14.32       44.13     17.54 o 
  -9   6   4        6.44       32.24     16.35 o 
  -8   6   4        4.05       12.18     14.87 o 
  -7   6   4        2.12        8.10     12.25 o 
  -6   6   4        1.79       12.96     11.92 o 
  -5   6   4        7.27       12.25      6.23 o 
  -4   6   4      860.82      786.70     51.02 o 
  -3   6   4        9.56       13.29      9.24 o 
  -2   6   4       44.82       46.25     11.38 o 
  -1   6   4        0.08        0.83      6.32 o 
   0   6   4     2580.75     2644.74     25.93 o 
   1   6   4     1465.49     1589.68     21.91 o 
   2   6   4       53.10       46.86      7.20 o 
   3   6   4       55.95       52.52      7.71 o 
   4   6   4       16.33       16.96      7.90 o 
   5   6   4     1264.10     1256.07     18.57 o 
   6   6   4      224.02      201.41     18.09 o 
   7   6   4      907.27      831.10     39.13 o 
   8   6   4       51.62       31.39     15.88 o 
   9   6   4       33.47       21.60     15.76 o 
  10   6   4      186.76      193.58     21.38 o 
  11   6   4        8.54       13.31     15.04 o 
  12   6   4        5.47       14.50     19.64 o 
  13   6   4       99.51       91.67     37.97 o 
  14   6   4        3.11       20.69     41.82 o 
 -12   7   4        5.64       14.85     31.97 o 
 -11   7   4        3.01      -20.18     30.11 o 
 -10   7   4        4.49       11.04     17.71 o 
  -9   7   4      137.57      126.66     17.92 o 
  -8   7   4        3.35        9.35     14.88 o 
  -7   7   4      237.67      215.75     21.82 o 
  -6   7   4      268.49      262.05     15.09 o 
  -5   7   4        0.50       -6.36     10.43 o 
  -4   7   4      271.09      259.62     11.11 o 
  -3   7   4        0.78       -1.03      7.56 o 
  -2   7   4        2.14        6.02      8.16 o 
  -1   7   4        0.74       -2.95      6.76 o 
   0   7   4      343.52      348.16     10.61 o 
   1   7   4      313.04      364.47     10.91 o 
   2   7   4      288.55      296.71     10.68 o 
   3   7   4       50.74       52.83      8.54 o 
   4   7   4      114.22      117.92      9.98 o 
   5   7   4       10.95        6.82      9.14 o 
   6   7   4       29.87       33.89     14.37 o 
   7   7   4      304.17      251.27     18.76 o 
   8   7   4      206.76      200.91     18.36 o 
   9   7   4        5.91        3.36     18.33 o 
  10   7   4       60.23       85.77     20.57 o 
  11   7   4       24.48        5.37     19.66 o 
  12   7   4       17.57       15.23     22.39 o 
  13   7   4       11.72       -9.66     25.08 o 
 -11   8   4       13.33       -2.82     31.44 o 
 -10   8   4        2.59      -10.09     32.11 o 
  -9   8   4       68.12       42.57     30.79 o 
  -8   8   4       14.42        7.65     15.49 o 
  -7   8   4       24.48       16.01     17.18 o 
  -6   8   4       69.38       71.20     15.49 o 
  -5   8   4       38.66       40.68     12.07 o 
  -4   8   4       13.69        0.79     16.11 o 
  -3   8   4      201.75      182.19     11.87 o 
  -2   8   4      152.03      138.26     11.60 o 
  -1   8   4       80.49       86.54      8.48 o 
   0   8   4       12.85       10.83      3.59 o 
   1   8   4       23.58       19.10      8.03 o 
   2   8   4       64.62       71.14      9.20 o 
   3   8   4     1147.31     1140.30     18.97 o 
   4   8   4     1109.46     1057.30     19.24 o 
   5   8   4     1238.97     1213.33     20.98 o 
   6   8   4        6.93        7.09     13.72 o 
   7   8   4       77.39       90.04     17.27 o 
   8   8   4        1.69       -3.30     16.59 o 
   9   8   4       52.78       85.78     18.97 o 
  10   8   4       29.74       41.18     21.42 o 
  11   8   4       82.04       67.83     22.81 o 
  12   8   4        0.89        8.54     21.49 o 
  13   8   4        9.48        5.31     26.04 o 
 -11   9   4       23.20       30.84     29.94 o 
 -10   9   4      119.83       94.34     34.50 o 
  -9   9   4      223.63      214.55     33.49 o 
  -8   9   4        4.72      -17.55     30.36 o 
  -7   9   4        0.00       -3.53     29.17 o 
  -6   9   4        0.01        8.24     21.78 o 
  -5   9   4      195.99      179.76     14.51 o 
  -4   9   4       21.62       24.96     21.51 o 
  -3   9   4        0.65        7.94     11.12 o 
  -2   9   4      142.58      128.12     18.71 o 
  -1   9   4       62.32       49.06      8.86 o 
   0   9   4      106.26       96.36      9.68 o 
   1   9   4        6.03        7.67      8.73 o 
   2   9   4       58.28       52.18      9.75 o 
   3   9   4      564.99      560.82     15.88 o 
   4   9   4     2621.31     2635.52     29.38 o 
   5   9   4      224.26      223.99     13.90 o 
   6   9   4        0.79        3.88     11.38 o 
   7   9   4      324.96      312.35     21.28 o 
   8   9   4      422.08      448.09     24.68 o 
   9   9   4       46.43       63.34     21.73 o 
  10   9   4       85.41       87.71     22.62 o 
  11   9   4        0.11      -14.62     21.97 o 
  12   9   4       16.83       22.86     23.98 o 
 -11  10   4       78.96       79.83     37.07 o 
 -10  10   4       25.01       14.05     27.10 o 
  -9  10   4        2.71       16.66     31.83 o 
  -8  10   4        0.14       10.22     30.19 o 
  -7  10   4       10.25       11.88     28.12 o 
  -6  10   4        3.06       18.22     28.65 o 
  -5  10   4       56.88       73.26     28.64 o 
  -4  10   4        2.90       22.94     23.64 o 
  -3  10   4       30.01       22.96     25.04 o 
  -2  10   4        0.18       -2.34     12.62 o 
  -1  10   4       12.55        8.32     12.06 o 
   0  10   4        0.67        8.43      9.36 o 
   1  10   4      204.95      198.77     11.92 o 
   2  10   4       52.44       54.81     11.19 o 
   3  10   4        1.83        3.03     10.76 o 
   4  10   4       69.63       73.69     12.03 o 
   5  10   4      107.54      126.71     13.23 o 
   6  10   4       20.66       32.51     12.83 o 
   7  10   4        1.19        8.24     17.63 o 
   8  10   4       15.46       22.91     19.50 o 
   9  10   4        1.06        9.33     20.10 o 
  10  10   4        5.19       -6.08     22.88 o 
  11  10   4       25.22       39.77     23.21 o 
  12  10   4        2.99       -6.70     26.66 o 
 -10  11   4        6.54      -28.31     36.63 o 
  -9  11   4        3.04      -15.62     37.70 o 
  -8  11   4       12.68       15.18     30.30 o 
  -7  11   4       13.78       24.09     28.80 o 
  -6  11   4       47.06      109.09     34.58 o 
  -5  11   4       18.48       50.09     31.25 o 
  -4  11   4       13.31        8.62     25.83 o 
  -3  11   4        0.01        8.18     25.22 o 
  -2  11   4       26.64       26.82     13.37 o 
  -1  11   4        0.18       -4.92     12.94 o 
   0  11   4        1.29        0.72     13.59 o 
   1  11   4       23.91       29.41     10.61 o 
   2  11   4       39.35       44.01     11.49 o 
   3  11   4      102.46       92.44     12.59 o 
   4  11   4        0.35       -2.80     12.25 o 
   5  11   4       54.42       53.97     13.38 o 
   6  11   4       19.98       28.27     13.44 o 
   7  11   4      361.80      382.08     24.40 o 
   8  11   4        0.04        8.87     20.45 o 
   9  11   4        5.65        4.92     23.13 o 
  10  11   4       13.64       38.95     23.77 o 
  11  11   4       56.09      111.48     27.75 o 
  -7  12   4       32.59       11.45     32.02 o 
  -6  12   4        3.06       -5.97     34.91 o 
  -5  12   4       43.11       44.83     33.47 o 
  -4  12   4       75.48       42.91     26.86 o 
  -3  12   4        0.00      -22.57     27.71 o 
  -2  12   4       39.20       26.30     25.90 o 
  -1  12   4        0.00      -10.81     14.34 o 
   0  12   4       16.48       -2.70     19.66 o 
   1  12   4       14.25       29.62     25.07 o 
   2  12   4      146.10      152.18     18.28 o 
   3  12   4        0.07       -3.75     12.43 o 
   4  12   4       26.94       31.76     12.96 o 
   5  12   4       86.87      101.69     14.92 o 
   6  12   4       29.50       38.00     14.69 o 
   7  12   4        1.04       -2.15     19.81 o 
   8  12   4        1.49        8.05     21.59 o 
   9  12   4        2.99        7.81     22.15 o 
  10  12   4       39.85       56.87     25.83 o 
  -8  13   4        9.42       18.40     35.80 o 
  -7  13   4        3.30       11.86     34.18 o 
  -6  13   4       70.39      115.15     37.87 o 
  -5  13   4      218.84      256.45     39.63 o 
  -4  13   4      131.04      133.41     35.49 o 
  -3  13   4       28.25        4.56     31.33 o 
  -2  13   4        0.00        0.82     30.12 o 
  -1  13   4        0.18        5.79     25.57 o 
   0  13   4      132.37      156.54     19.17 o 
   1  13   4        1.32        1.31     17.01 o 
   2  13   4       19.29       -1.98     17.75 o 
   3  13   4        0.09       -8.80     17.33 o 
   4  13   4       31.66       43.70     18.44 o 
   5  13   4       71.60      106.49     19.71 o 
   6  13   4        7.63        7.05     14.90 o 
   7  13   4        0.00        6.61     20.39 o 
   8  13   4        0.34        1.78     21.66 o 
   9  13   4       19.29       42.97     24.00 o 
  -6  14   4       28.09       55.74     36.58 o 
  -5  14   4       30.22       30.44     33.16 o 
  -4  14   4      345.72      401.53     41.86 o 
  -3  14   4      139.36      146.07     35.97 o 
  -2  14   4       25.82       40.40     32.40 o 
  -1  14   4       18.47       31.46     26.91 o 
   0  14   4      137.45      138.56     31.56 o 
   1  14   4       60.29       58.76     18.78 o 
   2  14   4       39.61       29.15     19.43 o 
   3  14   4        9.60       -1.75     19.45 o 
   4  14   4       44.69       52.02     19.92 o 
   5  14   4        5.01       16.16     20.52 o 
   6  14   4       19.36       33.20     19.29 o 
   7  14   4        0.88       -1.82     33.56 o 
  -4  15   4       28.33       16.56     36.10 o 
  -3  15   4      157.60      196.89     38.75 o 
  -2  15   4        0.60       23.86     32.80 o 
  -1  15   4       14.04       26.70     30.19 o 
   0  15   4       52.57       30.71     33.02 o 
   1  15   4        9.20       12.80     31.41 o 
   2  15   4       23.50       26.08     20.97 o 
   3  15   4        6.16        9.58     19.44 o 
   4  15   4       82.89      101.33     22.07 o 
   5  15   4       20.94        9.64     20.64 o 
   6  15   4        0.72       21.80     20.52 o 
  -1  16   4       13.39        4.96     30.26 o 
   0  16   4       15.49       -5.43     30.60 o 
   1  16   4       14.99        5.63     29.57 o 
   3  16   4        4.99        0.11     21.15 o 
  -5 -15   5       19.36       -2.54     23.13 o 
  -4 -15   5        6.01        1.08     23.38 o 
  -3 -15   5       82.55      111.13     25.14 o 
  -2 -15   5       34.41       51.28     21.84 o 
  -1 -15   5        6.75        9.75     22.26 o 
   0 -15   5      102.67       83.04     23.01 o 
   1 -15   5       17.67       22.96     21.97 o 
   2 -15   5        9.05       18.63     31.15 o 
   3 -15   5        0.03        4.04     36.39 o 
  -7 -14   5        3.30      -11.26     36.27 o 
  -6 -14   5       49.75       44.28     39.76 o 
  -5 -14   5        0.62      -10.08     22.43 o 
  -4 -14   5        5.58        9.48     19.85 o 
  -3 -14   5        3.44        7.73     21.67 o 
  -2 -14   5       46.03       82.97     23.28 o 
  -1 -14   5      176.70      131.61     24.11 o 
   0 -14   5       12.74       20.89     20.26 o 
   1 -14   5      219.34      198.02     25.27 o 
   2 -14   5        2.54        2.91     21.97 o 
   3 -14   5        3.94       42.33     32.48 o 
   4 -14   5        0.24       16.20     33.98 o 
   5 -14   5        3.40       38.37     33.00 o 
  -8 -13   5        3.12       10.80     33.97 o 
  -7 -13   5       10.63       20.73     37.03 o 
  -6 -13   5        0.87       -4.12     31.82 o 
  -5 -13   5        0.38       -4.16     21.57 o 
  -4 -13   5        7.72       17.81     18.76 o 
  -3 -13   5        0.09      -15.97     30.24 o 
  -2 -13   5       60.69       75.30     21.11 o 
  -1 -13   5        2.06       -5.22     18.74 o 
   0 -13   5        1.89       13.21     18.46 o 
   1 -13   5      221.32      248.98     23.83 o 
   2 -13   5        0.02       14.28     18.73 o 
   3 -13   5       46.53       42.69     22.13 o 
   4 -13   5        7.14       26.57     30.72 o 
   5 -13   5       47.45       56.39     30.87 o 
   6 -13   5       28.26       21.35     31.61 o 
   7 -13   5       19.28        7.09     34.76 o 
 -10 -12   5       36.39       48.41     35.92 o 
  -9 -12   5       37.99       52.18     32.44 o 
  -8 -12   5       87.38       86.63     32.98 o 
  -7 -12   5        0.39      -12.03     31.58 o 
  -6 -12   5      125.53       95.76     34.02 o 
  -5 -12   5      132.81      135.54     22.50 o 
  -4 -12   5        0.15        9.80     18.57 o 
  -3 -12   5      234.90      254.05     23.91 o 
  -2 -12   5      690.67      684.39     28.21 o 
  -1 -12   5       19.45       11.42     18.70 o 
   0 -12   5       14.20       15.86     17.45 o 
   1 -12   5       35.39       26.04     17.58 o 
   2 -12   5      508.16      600.64     33.09 o 
   3 -12   5        5.06       19.89     17.68 o 
   4 -12   5       33.53       52.95     33.93 o 
   5 -12   5        5.60       11.77     26.57 o 
   6 -12   5        6.21       -7.83     27.78 o 
   7 -12   5       24.36       16.60     32.35 o 
   8 -12   5        9.32       33.93     33.98 o 
 -11 -11   5        3.70       -6.19     24.62 o 
 -10 -11   5       35.57       35.10     24.73 o 
  -9 -11   5       13.79       26.85     23.14 o 
  -8 -11   5       25.55       58.11     20.87 o 
  -7 -11   5        0.30        3.49     30.13 o 
  -6 -11   5       26.37       23.95     29.04 o 
  -5 -11   5       45.84       59.45     19.21 o 
  -4 -11   5        0.18        2.42     16.76 o 
  -3 -11   5      341.25      362.74     22.57 o 
  -2 -11   5       57.63       69.64     18.45 o 
  -1 -11   5        0.00       -1.79     15.59 o 
   0 -11   5       34.46       29.40     17.29 o 
   1 -11   5      122.01      131.90     17.45 o 
   2 -11   5      117.17      130.52     17.53 o 
   3 -11   5       26.74       40.15     14.30 o 
   4 -11   5      135.61      163.05     19.82 o 
   5 -11   5        7.64        0.15     16.06 o 
   6 -11   5        5.54      -11.04     27.84 o 
   7 -11   5        3.98      -13.43     21.06 o 
   8 -11   5       97.02       95.10     35.15 o 
   9 -11   5       17.07       -6.14     31.44 o 
 -11 -10   5        7.15       16.97     24.11 o 
 -10 -10   5       76.35       90.73     24.27 o 
  -9 -10   5      214.47      241.80     24.70 o 
  -8 -10   5      480.34      551.54     26.58 o 
  -7 -10   5      250.27      214.35     21.59 o 
  -6 -10   5       60.62       54.57     17.29 o 
  -5 -10   5      217.61      213.64     14.81 o 
  -4 -10   5       86.06       93.34     17.02 o 
  -3 -10   5       47.19       45.71     22.95 o 
  -2 -10   5      391.46      401.71     35.25 o 
  -1 -10   5      545.77      535.35     25.12 o 
   0 -10   5       29.47       39.83     11.79 o 
   1 -10   5      151.31      146.91     13.94 o 
   2 -10   5      114.50       88.88     13.94 o 
   3 -10   5       19.81       18.51     15.36 o 
   4 -10   5        1.11       -7.94     15.71 o 
   5 -10   5        8.48        3.35     16.08 o 
   6 -10   5       68.37       79.71     27.86 o 
   7 -10   5        0.43        4.01     28.71 o 
   8 -10   5       58.17       12.44     27.94 o 
   9 -10   5       52.67       34.99     29.47 o 
  10 -10   5        7.66       -8.50     33.22 o 
 -12  -9   5        0.18      -12.94     23.59 o 
 -11  -9   5       12.18       18.69     22.81 o 
 -10  -9   5       41.21       64.58     22.75 o 
  -9  -9   5       29.19       46.77     20.74 o 
  -8  -9   5        0.15        5.11     18.59 o 
  -7  -9   5        0.21       -3.63     16.56 o 
  -6  -9   5       32.21       24.83     15.70 o 
  -5  -9   5       54.60       37.12     11.83 o 
  -4  -9   5       13.60       11.82     11.44 o 
  -3  -9   5       91.82       83.48     10.66 o 
  -2  -9   5       65.98       59.27     14.94 o 
  -1  -9   5        1.55       13.07     10.63 o 
   0  -9   5       52.13       56.14     11.70 o 
   1  -9   5       55.06       57.95     11.38 o 
   2  -9   5       10.87        6.84     13.65 o 
   3  -9   5       15.95       16.36     13.32 o 
   4  -9   5        9.28       10.52     13.98 o 
   5  -9   5        1.72       -0.72     14.19 o 
   6  -9   5       30.15       32.30     15.34 o 
   7  -9   5       67.36       34.84     26.51 o 
   8  -9   5       39.91       72.24     30.84 o 
   9  -9   5       10.01       39.70     30.02 o 
  10  -9   5        5.01       21.85     31.18 o 
  11  -9   5        4.04      -13.18     31.47 o 
 -13  -8   5       11.21       10.91     19.91 o 
 -12  -8   5       48.59       52.64     23.36 o 
 -11  -8   5      612.94      742.47     31.65 o 
 -10  -8   5        0.48       35.20     21.37 o 
  -9  -8   5        5.70       10.38     18.08 o 
  -8  -8   5      259.87      272.23     21.27 o 
  -7  -8   5       35.46       27.80     16.38 o 
  -6  -8   5       12.95       11.62     15.29 o 
  -5  -8   5       20.41       25.97     10.84 o 
  -4  -8   5       79.52       77.43     10.75 o 
  -3  -8   5        2.81        2.44      8.57 o 
  -2  -8   5      271.43      269.55     11.22 o 
  -1  -8   5      696.97      687.95     17.52 o 
   0  -8   5     1105.94     1050.86     20.62 o 
   1  -8   5      138.89      153.71     12.17 o 
   2  -8   5       52.43       39.63     13.11 o 
   3  -8   5       28.89       20.43     12.16 o 
   4  -8   5        7.70        4.60     12.43 o 
   5  -8   5      103.78       88.12     20.03 o 
   6  -8   5       57.77       45.43     14.20 o 
   7  -8   5       40.54       27.70     14.22 o 
   8  -8   5       72.30      108.43     28.85 o 
   9  -8   5        2.08      -10.98     27.76 o 
  10  -8   5        2.09       25.14     28.78 o 
  11  -8   5      185.37      231.45     35.16 o 
  12  -8   5        8.09        8.84     30.48 o 
 -13  -7   5      128.94      134.19     20.42 o 
 -12  -7   5      193.77      230.11     21.13 o 
 -11  -7   5        1.73       10.20     21.25 o 
 -10  -7   5        5.15       16.91     19.43 o 
  -9  -7   5       25.02       36.65     18.21 o 
  -8  -7   5        0.03       -4.56     15.95 o 
  -7  -7   5      236.84      210.97     18.31 o 
  -6  -7   5       13.43       12.33     14.04 o 
  -5  -7   5      111.60      103.23     13.34 o 
  -4  -7   5        2.47       -1.43      9.40 o 
  -3  -7   5      266.23      297.02     11.35 o 
  -2  -7   5       30.02       30.33      7.65 o 
  -1  -7   5     1237.07     1198.05     14.28 o 
   0  -7   5      138.30      110.29      8.17 o 
   1  -7   5      163.20      158.63     13.20 o 
   2  -7   5      170.46      162.17     14.05 o 
   3  -7   5      913.31      909.03     22.28 o 
   4  -7   5     1323.88     1304.88     26.61 o 
   5  -7   5       60.56       70.74     19.14 o 
   6  -7   5       85.99      102.07     14.61 o 
   7  -7   5       86.25       89.61     16.61 o 
   8  -7   5        0.03        1.12     13.58 o 
   9  -7   5       26.83       64.57     26.69 o 
  10  -7   5       27.96       45.07     26.44 o 
  11  -7   5        2.74       21.13     28.59 o 
  12  -7   5       79.81      104.40     33.16 o 
 -13  -6   5       22.62       16.02     17.32 o 
 -12  -6   5       60.37       64.12     17.92 o 
 -11  -6   5      155.94      179.76     18.39 o 
 -10  -6   5        4.44       -0.37     17.76 o 
  -9  -6   5       27.74       14.44     17.11 o 
  -8  -6   5        8.98        5.51     15.16 o 
  -7  -6   5        0.03        0.23     13.76 o 
  -6  -6   5      104.67       61.24     13.09 o 
  -5  -6   5      218.07      192.20     14.10 o 
  -4  -6   5       13.49       11.96      8.30 o 
  -3  -6   5       43.75       40.52      7.85 o 
  -2  -6   5       32.46       30.30      6.90 o 
  -1  -6   5     1704.00     1753.22     19.68 o 
   0  -6   5      111.15       90.52      5.16 o 
   1  -6   5      313.84      319.74     14.09 o 
   2  -6   5      409.21      404.52     15.54 o 
   3  -6   5       59.57       31.65     11.12 o 
   4  -6   5     1012.05     1022.99     22.16 o 
   5  -6   5      713.10      723.12     20.25 o 
   6  -6   5      117.37      122.19     14.04 o 
   7  -6   5        4.71        0.26     12.03 o 
   8  -6   5       12.98       12.95     13.62 o 
   9  -6   5        5.04        3.32     12.99 o 
  10  -6   5       22.32      -11.89     23.26 o 
  12  -6   5       10.62       -3.06     27.46 o 
 -14  -5   5        0.07       11.15     37.04 o 
 -13  -5   5       88.47       86.84     18.23 o 
 -12  -5   5        4.39       11.31     16.38 o 
 -11  -5   5      101.96      111.38     16.38 o 
 -10  -5   5        1.75        0.90     17.55 o 
  -9  -5   5      245.16      200.27     18.64 o 
  -8  -5   5      499.69      454.41     20.36 o 
  -7  -5   5      406.73      407.89     18.57 o 
  -6  -5   5      169.31      160.56     14.54 o 
  -5  -5   5       33.24       25.20     10.41 o 
  -4  -5   5      198.89      251.26     10.44 o 
  -3  -5   5     1653.02     1700.85     18.72 o 
  -2  -5   5      371.83      343.00      9.43 o 
  -1  -5   5      111.44      140.31      6.20 o 
   0  -5   5      786.98      770.58     22.01 o 
   1  -5   5        8.34        7.60      9.28 o 
   2  -5   5     2725.15     2779.85     29.68 o 
   3  -5   5       87.33       82.45     12.48 o 
   4  -5   5        4.53        4.85      5.53 o 
   5  -5   5      499.15      482.02     11.26 o 
   6  -5   5      437.67      427.74     12.05 o 
   7  -5   5       53.01       34.34      9.28 o 
   8  -5   5       39.46       36.75      9.97 o 
   9  -5   5       36.16       26.00     13.29 o 
  10  -5   5       26.86       10.64     22.11 o 
  11  -5   5       48.50        5.95     25.39 o 
 -14  -4   5       29.76       12.73     26.27 o 
 -13  -4   5      244.22      234.48     27.18 o 
 -12  -4   5      225.95      250.72     19.03 o 
 -11  -4   5       52.78       53.25     15.13 o 
 -10  -4   5       13.33        5.94     12.92 o 
  -9  -4   5        2.44       -3.62     14.27 o 
  -8  -4   5       63.13       79.90     14.52 o 
  -7  -4   5        5.56        6.51     11.40 o 
  -6  -4   5      306.61      296.99     15.12 o 
  -5  -4   5       91.69       97.61     11.30 o 
  -4  -4   5      457.76      448.67     13.95 o 
  -3  -4   5      349.70      396.35     10.16 o 
  -2  -4   5     2295.14     2315.46     18.52 o 
  -1  -4   5        1.79        3.63      4.76 o 
   0  -4   5       16.32       16.22      6.80 o 
   1  -4   5      837.05      838.34     16.56 o 
   2  -4   5    12379.49    12668.92    134.60 o 
   3  -4   5     8153.32     8034.70    123.82 o 
   4  -4   5       12.29       18.77      5.82 o 
   5  -4   5      283.77      302.30      9.39 o 
   6  -4   5       30.57       21.68      7.53 o 
   7  -4   5      102.99      109.01      9.39 o 
   8  -4   5        5.61       15.90      9.58 o 
   9  -4   5        3.41       -4.75      9.85 o 
  10  -4   5       11.71       19.82     11.36 o 
  11  -4   5       29.35       23.62     16.77 o 
  12  -4   5        2.41       -1.37     23.78 o 
 -14  -3   5       55.79       46.33     25.18 o 
 -13  -3   5       21.49       28.67     23.10 o 
 -12  -3   5        0.53       -0.54     14.73 o 
 -11  -3   5       41.64       32.48     14.31 o 
 -10  -3   5      152.32      150.96     14.83 o 
  -9  -3   5       82.21       66.61     12.10 o 
  -8  -3   5        0.01        5.79     11.78 o 
  -7  -3   5      321.16      330.44     15.47 o 
  -6  -3   5      114.15      102.44     11.68 o 
  -5  -3   5        4.14        5.67      9.50 o 
  -4  -3   5       59.82       61.56      8.98 o 
  -3  -3   5      175.66      197.40     10.18 o 
  -2  -3   5      708.01      790.38     13.51 o 
  -1  -3   5     3059.79     3075.78     24.36 o 
   0  -3   5      723.37      683.57     12.10 o 
   1  -3   5     1279.69     1228.84     17.04 o 
   2  -3   5      612.79      696.50     21.08 o 
   3  -3   5      420.00      369.23      7.70 o 
   4  -3   5        3.42        3.77      5.75 o 
   5  -3   5      573.70      576.57     19.77 o 
   6  -3   5       56.79       72.65      7.93 o 
   7  -3   5      192.03      209.39     10.35 o 
   8  -3   5        0.13        6.45     11.33 o 
   9  -3   5        0.37        7.97     13.56 o 
  10  -3   5       16.32       10.71     11.09 o 
  11  -3   5        0.94       13.91     12.57 o 
  12  -3   5        2.86       27.65     22.47 o 
  13  -3   5        7.39       -5.34     28.58 o 
 -14  -2   5        1.16       -0.32     22.56 o 
 -13  -2   5       15.44        0.28     22.18 o 
 -12  -2   5      342.33      411.54     27.07 o 
 -11  -2   5        0.02       -9.77     12.80 o 
 -10  -2   5       14.97       -4.73     12.07 o 
  -9  -2   5      108.34      133.80     12.99 o 
  -8  -2   5        0.32        0.69      9.33 o 
  -7  -2   5      765.04      746.85     19.25 o 
  -6  -2   5       53.91       61.28     10.26 o 
  -5  -2   5      270.09      234.84     11.50 o 
  -4  -2   5      146.66      187.37     10.26 o 
  -3  -2   5        4.57        2.63      7.94 o 
  -2  -2   5     1352.30     1291.46     15.20 o 
  -1  -2   5     2582.22     2444.46     23.88 o 
   0  -2   5        5.21        3.36      6.39 o 
   1  -2   5    11550.51    11708.03    159.63 o 
   2  -2   5     4314.69     4291.47     37.75 o 
   3  -2   5      455.14      437.23      8.16 o 
   4  -2   5      209.29      202.89      8.80 o 
   5  -2   5      577.10      611.03     15.33 o 
   6  -2   5      870.06      904.56     17.50 o 
   7  -2   5      333.95      336.40     14.33 o 
   8  -2   5       65.23       67.37     12.86 o 
   9  -2   5       17.48       18.38     13.12 o 
  10  -2   5       29.32       26.01     15.18 o 
  11  -2   5       31.87       37.59     15.59 o 
  12  -2   5       12.71       10.75     25.86 o 
  13  -2   5       12.39       19.70     29.92 o 
  14  -2   5      129.10      183.97     38.26 o 
 -14  -1   5       76.09      125.20     26.31 o 
 -13  -1   5      106.71      175.86     25.37 o 
 -12  -1   5        3.52       -7.39     21.30 o 
 -11  -1   5       12.96        6.65     17.93 o 
 -10  -1   5        0.59       -8.39     11.70 o 
  -9  -1   5        5.67        1.70     10.50 o 
  -8  -1   5      243.23      219.46     12.30 o 
  -7  -1   5       75.87       70.14      9.31 o 
  -6  -1   5       34.73       31.70      7.78 o 
  -5  -1   5        1.26        4.65      8.01 o 
  -4  -1   5      224.06      220.36      9.47 o 
  -3  -1   5     2237.78     2220.62     30.80 o 
  -2  -1   5     5480.94     5512.34     26.91 o 
  -1  -1   5     1230.86     1215.36     16.24 o 
   0  -1   5     1140.91     1091.59     19.17 o 
   1  -1   5     3385.59     3510.44     22.37 o 
   2  -1   5      142.93      149.26      6.33 o 
   3  -1   5      239.81      228.16      8.01 o 
   4  -1   5      530.54      532.50     15.19 o 
   5  -1   5        0.64        2.11      7.36 o 
   6  -1   5      215.65      190.49     11.01 o 
   7  -1   5       62.02       67.27     10.53 o 
   8  -1   5       62.08       59.18     12.28 o 
   9  -1   5       48.80       43.18     13.06 o 
  10  -1   5        0.42       -3.87     13.00 o 
  11  -1   5        9.44       22.55     15.96 o 
  12  -1   5       13.58        4.19     29.12 o 
  13  -1   5        3.20       -1.80     29.63 o 
  14  -1   5        3.78       14.69     34.07 o 
 -14   0   5       43.61       93.77     25.51 o 
 -13   0   5       24.80       25.34     21.55 o 
 -12   0   5        4.97        7.98     19.64 o 
 -11   0   5       12.98       -1.56     17.52 o 
 -10   0   5       38.28       58.21     16.67 o 
  -9   0   5      534.25      508.51     17.17 o 
  -8   0   5      356.45      339.66     12.48 o 
  -7   0   5       27.02       29.21      8.17 o 
  -6   0   5      262.90      267.22      9.78 o 
  -5   0   5       24.06       17.39      6.39 o 
  -4   0   5       37.50       50.41      6.17 o 
  -3   0   5      256.65      283.10      7.40 o 
  -2   0   5     9521.68     9505.81    160.26 o 
  -1   0   5     2642.24     2636.87     21.31 o 
   0   0   5     3964.45     3947.83     49.86 o 
   1   0   5     2546.68     2450.94     21.68 o 
   2   0   5     8508.08     8208.44     42.72 o 
   3   0   5      603.23      662.46     21.04 o 
   4   0   5      256.88      287.61      9.09 o 
   5   0   5      222.86      247.54      9.94 o 
   6   0   5      108.10       86.39      9.46 o 
   7   0   5      183.80      186.76     11.94 o 
   8   0   5       40.69       44.55     11.50 o 
   9   0   5      192.45      186.22     27.33 o 
  10   0   5       29.30       38.18     15.54 o 
  11   0   5       39.72       43.16     14.22 o 
  12   0   5       25.70       29.46     28.66 o 
  13   0   5        1.91        1.23     30.43 o 
  14   0   5       18.40       19.85     33.26 o 
 -14   1   5       34.19       38.02     24.21 o 
 -13   1   5       14.95       31.69     22.94 o 
 -12   1   5       24.67       23.21     20.91 o 
 -11   1   5       15.56        9.93     17.39 o 
 -10   1   5       40.03       31.49     17.43 o 
  -9   1   5       49.11       42.19     14.77 o 
  -8   1   5     1068.13     1074.95     25.46 o 
  -7   1   5      134.39      135.01     13.75 o 
  -6   1   5       11.05        7.44      6.49 o 
  -5   1   5      498.08      498.67      9.85 o 
  -4   1   5      123.56      100.52      5.68 o 
  -3   1   5      258.97      247.82      6.64 o 
  -2   1   5       26.11       25.46      9.74 o 
  -1   1   5      255.03      233.80     10.67 o 
   0   1   5     1107.87     1073.86     26.03 o 
   1   1   5      325.52      293.10     13.23 o 
   2   1   5      462.30      444.26     15.47 o 
   3   1   5       34.18       32.17      5.25 o 
   4   1   5     1672.91     1558.95     16.12 o 
   5   1   5     1419.47     1368.18     17.61 o 
   6   1   5      313.40      304.13     11.96 o 
   7   1   5       97.02       86.57     10.50 o 
   8   1   5        0.72        7.98     10.68 o 
   9   1   5       29.96       28.96     12.59 o 
  10   1   5      352.60      359.05     19.41 o 
  11   1   5        8.33        4.28     16.16 o 
  12   1   5       28.34       19.17     28.24 o 
  13   1   5        2.11        5.33     30.89 o 
  14   1   5        5.79       10.59     33.66 o 
 -14   2   5       10.83        9.18     23.33 o 
 -13   2   5        0.00       -2.59     22.82 o 
 -12   2   5       31.88       44.74     20.14 o 
 -11   2   5       21.00       32.93     17.82 o 
 -10   2   5       35.14       31.84     16.83 o 
  -9   2   5       57.52       63.78     16.24 o 
  -8   2   5     1411.83     1432.49     28.87 o 
  -7   2   5      637.44      679.95     20.25 o 
  -6   2   5       75.66       65.34     11.99 o 
  -5   2   5      166.96      188.20     11.29 o 
  -4   2   5      504.63      562.55     21.82 o 
  -3   2   5     1389.11     1396.79     26.71 o 
  -2   2   5       13.57        5.28     11.15 o 
  -1   2   5     4469.64     4147.43     33.00 o 
   0   2   5      115.50      119.19      6.00 o 
   1   2   5       25.26       17.51      4.14 o 
   2   2   5      130.91      158.07      5.17 o 
   3   2   5       79.79       79.35      8.27 o 
   4   2   5       60.39       44.58      9.27 o 
   5   2   5     1861.32     1913.86     23.93 o 
   6   2   5       25.48       33.38      7.66 o 
   7   2   5      323.21      310.02     11.46 o 
   8   2   5      284.11      305.97     15.32 o 
   9   2   5      352.32      341.04     17.75 o 
  10   2   5        1.74        1.27     13.94 o 
  11   2   5       64.27       35.37     16.77 o 
  12   2   5       29.59       27.72     30.48 o 
  13   2   5       30.29       55.43     36.05 o 
  14   2   5       57.24       54.94     37.38 o 
 -14   3   5        4.59       15.44     21.00 o 
 -13   3   5       51.47       75.22     24.79 o 
 -12   3   5        3.59       -0.87     19.97 o 
 -11   3   5        0.05        2.21     18.16 o 
 -10   3   5       46.75       63.14     17.53 o 
  -9   3   5        0.03        4.46     15.66 o 
  -8   3   5      801.18      883.37     24.75 o 
  -7   3   5      857.73      834.12     21.57 o 
  -6   3   5       42.70       31.31     11.73 o 
  -5   3   5       67.84       70.58      5.15 o 
  -4   3   5      919.57      893.35     58.81 o 
  -3   3   5      355.99      333.60     16.25 o 
  -2   3   5      131.71      129.17     12.38 o 
  -1   3   5      415.44      389.33      6.38 o 
   0   3   5      438.34      457.65      7.67 o 
   1   3   5     3103.78     3012.19     14.23 o 
   2   3   5      158.19      160.12      6.28 o 
   3   3   5      187.00      221.66      7.68 o 
   4   3   5      362.95      366.45     12.86 o 
   5   3   5      964.04      970.58     19.03 o 
   6   3   5      168.63      170.26     12.52 o 
   7   3   5      239.26      251.72     10.95 o 
   8   3   5      623.03      548.75     15.23 o 
   9   3   5      101.41      100.28     11.94 o 
  10   3   5      372.27      361.18     24.67 o 
  11   3   5      109.29      104.96     18.62 o 
  12   3   5       66.96       80.01     34.39 o 
  13   3   5       40.51       40.99     30.63 o 
  14   3   5       30.00       53.07     36.58 o 
 -14   4   5        3.19       -4.94     21.89 o 
 -13   4   5        0.39        0.63     21.98 o 
 -12   4   5        5.18       -6.40     19.20 o 
 -11   4   5       23.54       19.55     18.70 o 
 -10   4   5       58.48       81.66     19.53 o 
  -9   4   5      122.63      124.90     17.91 o 
  -8   4   5       42.23       43.47     14.41 o 
  -7   4   5        6.76        9.07     12.87 o 
  -6   4   5      185.47      156.16      7.99 o 
  -5   4   5      546.49      517.17     35.96 o 
  -4   4   5      264.80      270.82     20.64 o 
  -3   4   5     1004.68      936.75     78.13 o 
  -2   4   5      647.88      637.66      9.28 o 
  -1   4   5      185.76      182.88      6.40 o 
   0   4   5      923.26      863.13     10.87 o 
   1   4   5     2109.64     2296.88     27.83 o 
   2   4   5      671.84      691.85     10.85 o 
   3   4   5     1080.17     1189.32     17.25 o 
   4   4   5      197.69      204.95      8.03 o 
   5   4   5       26.73       21.31     10.64 o 
   6   4   5       11.93        7.54     10.35 o 
   7   4   5      222.45      186.86     16.24 o 
   8   4   5     1252.90     1159.02     39.35 o 
   9   4   5       65.71       80.94     11.93 o 
  10   4   5       54.70       44.14     12.83 o 
  11   4   5       51.37       41.92     30.98 o 
  12   4   5       94.92      122.63     35.77 o 
  13   4   5       30.25       37.55     34.38 o 
  14   4   5       72.86      125.74     44.25 o 
 -13   5   5       89.17       64.96     21.11 o 
 -12   5   5       14.96        7.44     20.02 o 
 -11   5   5       72.83      112.29     19.86 o 
 -10   5   5       40.72       33.87     17.40 o 
  -9   5   5      283.83      306.36     20.04 o 
  -8   5   5       11.82        1.55     13.83 o 
  -7   5   5        1.24        3.30     12.57 o 
  -6   5   5      479.18      470.78     17.52 o 
  -5   5   5       75.39       65.41     10.06 o 
  -4   5   5      477.74      428.49     39.31 o 
  -3   5   5      488.71      438.57     32.29 o 
  -2   5   5        0.00       -2.11      5.69 o 
  -1   5   5        1.11       -0.17      5.41 o 
   0   5   5      173.28      217.43      7.82 o 
   1   5   5     2061.44     2111.11     18.01 o 
   2   5   5       37.16       55.86      7.18 o 
   3   5   5     2018.91     2096.77     28.81 o 
   4   5   5        0.87        2.33      6.58 o 
   5   5   5      647.47      651.73     18.26 o 
   6   5   5      320.57      301.81     15.32 o 
   7   5   5      421.98      412.82     18.71 o 
   8   5   5      318.47      317.57     18.80 o 
   9   5   5      125.00      108.69     18.75 o 
  10   5   5        2.79        9.05     12.41 o 
  11   5   5       48.03       49.53     19.93 o 
  12   5   5       24.03       48.71     32.12 o 
  13   5   5        5.42       11.89     33.80 o 
  14   5   5        0.03      -27.71     42.80 o 
 -13   6   5        7.20       41.58     35.09 o 
 -12   6   5       92.79      125.67     34.15 o 
 -11   6   5        0.75       -0.68     18.48 o 
 -10   6   5      137.27      143.24     19.50 o 
  -9   6   5      607.53      625.92     24.97 o 
  -8   6   5      155.44      173.67     17.27 o 
  -7   6   5        0.63        3.95     12.92 o 
  -6   6   5      615.26      610.01     26.54 o 
  -5   6   5      112.44      102.70     19.81 o 
  -4   6   5     1099.08     1097.95     82.22 o 
  -3   6   5       84.33       92.51      9.98 o 
  -2   6   5      182.28      202.72     10.00 o 
  -1   6   5      886.60      861.52     16.17 o 
   0   6   5      128.81      124.84      7.77 o 
   1   6   5      932.75     1056.62     17.58 o 
   2   6   5      615.68      674.01     12.93 o 
   3   6   5      454.62      442.28     11.53 o 
   4   6   5      607.25      588.79     13.29 o 
   5   6   5      324.73      314.51     11.54 o 
   6   6   5     1494.82     1441.78     27.32 o 
   7   6   5        0.03       -8.87     14.32 o 
   8   6   5       64.26       75.20     16.38 o 
   9   6   5        0.12       -5.08     17.42 o 
  10   6   5       28.07       36.65     18.58 o 
  11   6   5       24.60       24.76     19.83 o 
  12   6   5        5.51        0.89     21.26 o 
  13   6   5       55.78       43.26     39.54 o 
  14   6   5        9.60       -1.22     39.82 o 
 -12   7   5      121.87      184.25     37.08 o 
 -11   7   5       43.44       99.51     34.01 o 
 -10   7   5       88.19      107.08     19.49 o 
  -9   7   5       31.55       49.37     17.65 o 
  -8   7   5      121.44      137.91     21.40 o 
  -7   7   5       55.25       56.40     20.47 o 
  -6   7   5        5.51        6.12     12.66 o 
  -5   7   5      443.06      492.20     30.71 o 
  -4   7   5      216.57      209.78     23.63 o 
  -3   7   5       43.31       39.25     13.12 o 
  -2   7   5      133.18      117.52     11.93 o 
  -1   7   5      738.64      761.70     13.36 o 
   0   7   5      182.43      191.00      9.06 o 
   1   7   5      355.60      358.30     10.98 o 
   2   7   5      225.65      210.10      9.87 o 
   3   7   5      125.06      113.48      9.32 o 
   4   7   5      124.53      126.57      9.99 o 
   5   7   5      449.81      467.39     13.94 o 
   6   7   5      147.37      128.41     15.26 o 
   7   7   5       28.19       21.58     15.52 o 
   8   7   5       19.64       26.35     15.09 o 
   9   7   5        2.29       -2.95     17.21 o 
  10   7   5       25.96       20.11     23.29 o 
  11   7   5       34.72       52.09     22.27 o 
  12   7   5       17.35        3.79     21.08 o 
  13   7   5        2.25       -8.46     23.13 o 
 -12   8   5       17.17       74.40     35.22 o 
 -11   8   5       70.53       14.63     31.95 o 
 -10   8   5       77.08      161.44     32.89 o 
  -9   8   5        1.20      -17.68     29.12 o 
  -8   8   5        0.76      -11.42     16.47 o 
  -7   8   5       96.75       91.63     15.96 o 
  -6   8   5       76.68       80.50     13.78 o 
  -5   8   5       27.35       12.44     20.17 o 
  -4   8   5      120.02      112.95     23.43 o 
  -3   8   5       14.97       15.77      9.27 o 
  -2   8   5       32.47       45.14     15.16 o 
  -1   8   5       71.04       60.68      8.20 o 
   0   8   5      238.93      239.50     10.16 o 
   1   8   5      354.14      369.47     12.08 o 
   2   8   5       42.13       34.02      8.67 o 
   3   8   5       43.52       41.97      9.89 o 
   4   8   5       16.90       16.22      9.75 o 
   5   8   5     1460.83     1423.96     22.19 o 
   6   8   5       70.95       60.76     11.01 o 
   7   8   5       21.94       18.34     16.34 o 
   8   8   5       14.82       22.09     17.68 o 
   9   8   5       60.83       78.29     20.65 o 
  10   8   5      129.24      162.46     22.12 o 
  11   8   5        0.68        2.85     21.43 o 
  12   8   5        0.02        0.07     22.03 o 
  13   8   5       18.57       11.72     25.37 o 
 -11   9   5       15.59       25.01     30.56 o 
  -9   9   5        8.95       18.94     28.39 o 
  -8   9   5      150.11      170.88     33.42 o 
  -7   9   5       34.10       57.07     28.17 o 
  -6   9   5        2.38        6.05     13.31 o 
  -5   9   5        2.62       -2.49     23.03 o 
  -4   9   5        0.01       17.13     24.16 o 
  -3   9   5       57.27       -3.62     19.47 o 
  -2   9   5      401.95      361.38     15.75 o 
  -1   9   5      117.98       87.14      9.18 o 
   0   9   5       98.90       99.41      9.81 o 
   1   9   5      103.84      117.89     10.12 o 
   2   9   5      744.95      710.65     16.42 o 
   3   9   5      616.33      630.39     16.05 o 
   4   9   5       32.86       37.93     10.88 o 
   5   9   5       10.63       14.91     10.27 o 
   6   9   5       72.74       92.47     12.56 o 
   7   9   5       16.14       13.88     17.49 o 
   8   9   5        0.35       -3.16     17.73 o 
   9   9   5       54.51       44.42     20.93 o 
  10   9   5       50.04       31.30     21.58 o 
  11   9   5        0.00       -9.15     22.06 o 
  12   9   5        5.74       -0.42     23.40 o 
 -10  10   5       45.85       41.26     29.90 o 
  -9  10   5        0.52       18.52     29.85 o 
  -8  10   5       10.39       22.76     29.54 o 
  -7  10   5       18.80        4.52     29.48 o 
  -6  10   5       90.69       97.12     30.63 o 
  -5  10   5        7.66        1.13     26.46 o 
  -4  10   5      216.24      247.64     28.96 o 
  -3  10   5      215.14      232.80     28.66 o 
  -2  10   5      115.86       92.85     12.86 o 
  -1  10   5       64.54       54.38     12.70 o 
   0  10   5       78.34       80.14     10.35 o 
   1  10   5      198.50      195.78     12.17 o 
   2  10   5        4.69        7.78     10.51 o 
   3  10   5        6.72        2.21     10.60 o 
   4  10   5        4.46       13.61     11.62 o 
   5  10   5       20.28       15.17     11.93 o 
   6  10   5       40.53       31.65     12.48 o 
   7  10   5        7.01        0.37     17.06 o 
   8  10   5        0.11       -6.04     19.25 o 
   9  10   5      489.53      530.22     28.98 o 
  10  10   5       51.40       26.16     20.73 o 
  11  10   5       17.78       20.10     24.99 o 
  12  10   5       32.85       13.55     25.74 o 
  -8  11   5        2.68       -8.99     32.40 o 
  -7  11   5       48.83       56.47     28.96 o 
  -6  11   5       15.80       58.26     32.75 o 
  -5  11   5        3.22       61.78     31.93 o 
  -4  11   5      189.57      182.09     28.72 o 
  -3  11   5       52.62       47.25     23.65 o 
  -2  11   5      107.52      106.04     26.99 o 
  -1  11   5       16.89       14.60     12.72 o 
   0  11   5       44.76       29.52     10.34 o 
   1  11   5      136.22      124.41     12.26 o 
   2  11   5      425.19      433.44     15.96 o 
   3  11   5       34.56       32.56     12.14 o 
   4  11   5        2.59        8.10     11.97 o 
   5  11   5       30.23       29.67     12.76 o 
   6  11   5        2.96       -3.56     13.20 o 
   7  11   5       37.80       25.18     19.14 o 
   8  11   5        0.87       -1.22     19.65 o 
   9  11   5       19.41        3.08     21.03 o 
  10  11   5        7.01        7.96     25.13 o 
  11  11   5      215.71      252.65     29.25 o 
  -9  12   5        0.38       16.01     39.68 o 
  -8  12   5        0.42      -30.31     32.06 o 
  -7  12   5        6.25        3.22     34.01 o 
  -6  12   5       61.03       38.15     34.75 o 
  -5  12   5       38.50       71.08     35.09 o 
  -4  12   5       17.82       21.10     27.41 o 
  -3  12   5       51.07       19.24     28.08 o 
  -2  12   5        4.01       21.79     26.58 o 
  -1  12   5       12.73        2.41     25.19 o 
   0  12   5       22.47       16.73     15.51 o 
   1  12   5        4.90        6.97     15.20 o 
   2  12   5       66.06       54.83     12.67 o 
   3  12   5      129.47      136.06     14.28 o 
   4  12   5       94.36       95.01     14.34 o 
   5  12   5       11.45       19.79     13.20 o 
   6  12   5      101.61      108.13     15.40 o 
   7  12   5        0.77        5.11     19.22 o 
   8  12   5        0.36      -12.87     20.51 o 
   9  12   5       88.76      119.96     24.00 o 
  10  12   5       14.18       37.71     24.28 o 
  -8  13   5       19.31        9.08     34.16 o 
  -7  13   5        1.18      -15.31     30.93 o 
  -6  13   5      123.22      129.70     39.93 o 
  -5  13   5      139.71      141.59     38.82 o 
  -4  13   5        3.56      -10.74     31.97 o 
  -3  13   5       53.28       81.18     32.78 o 
  -2  13   5       32.66       45.58     30.57 o 
  -1  13   5      140.34      132.33     30.11 o 
   0  13   5       13.15        6.87     16.31 o 
   1  13   5      102.95      112.74     18.21 o 
   2  13   5      162.49      212.19     20.26 o 
   3  13   5      163.05      173.60     19.12 o 
   4  13   5      161.67      183.52     20.79 o 
   5  13   5       24.61       24.72     14.45 o 
   6  13   5        1.00       -4.31     14.94 o 
   7  13   5        0.22        1.60     21.34 o 
   8  13   5       42.77       42.11     22.11 o 
   9  13   5      104.46       99.37     25.22 o 
  -6  14   5        0.09      -15.80     36.98 o 
  -5  14   5       38.84       19.90     31.65 o 
  -4  14   5        0.51      -15.44     32.38 o 
  -3  14   5       22.69       19.32     31.31 o 
  -2  14   5        7.92      -10.03     29.42 o 
  -1  14   5       12.40       25.85     30.21 o 
   0  14   5        5.77       15.73     26.77 o 
   1  14   5        6.60       13.32     17.85 o 
   2  14   5        0.04      -10.74     18.43 o 
   3  14   5       23.38       28.20     19.55 o 
   4  14   5        0.07        1.42     19.02 o 
   5  14   5       77.44       97.75     22.13 o 
   6  14   5        2.52        4.96     19.41 o 
   7  14   5      134.36      170.41     34.66 o 
   8  14   5       36.98       17.56     31.33 o 
  -4  15   5       58.76       36.46     36.15 o 
  -3  15   5       85.18       98.12     35.13 o 
  -2  15   5      254.81      305.70     38.01 o 
  -1  15   5        2.68       30.71     30.54 o 
   0  15   5       11.41       19.62     30.58 o 
   1  15   5        0.12       15.33     30.82 o 
   2  15   5       19.99       17.56     19.38 o 
   3  15   5       52.18       73.11     21.01 o 
   4  15   5       18.04       29.21     20.80 o 
   5  15   5        1.30       12.67     21.57 o 
   6  15   5        8.29      -20.78     20.78 o 
  -1  16   5       14.82       18.84     31.99 o 
   0  16   5        0.32       -4.80     34.34 o 
   1  16   5        4.20       -2.71     30.49 o 
   2  16   5       11.12      -14.71     30.66 o 
   3  16   5        1.87       18.99     28.94 o 
  -4 -15   6       14.59        0.23     22.63 o 
  -3 -15   6        2.28       10.17     23.27 o 
  -2 -15   6       99.26       82.08     23.04 o 
  -1 -15   6      209.06      204.70     28.28 o 
   0 -15   6       82.69       77.07     23.82 o 
   1 -15   6        3.96       33.93     22.51 o 
   2 -15   6       13.25       22.43     31.99 o 
   3 -15   6       66.78       61.45     35.99 o 
  -7 -14   6        0.62        2.40     35.89 o 
  -6 -14   6       21.59       27.74     38.15 o 
  -5 -14   6       52.53       37.70     22.11 o 
  -4 -14   6       21.93       30.41     20.56 o 
  -3 -14   6        0.00       16.83     21.33 o 
  -2 -14   6       10.89       10.13     22.17 o 
  -1 -14   6      175.50      144.50     24.57 o 
   0 -14   6       52.71       52.94     21.66 o 
   1 -14   6       19.00       11.75     21.23 o 
   2 -14   6       46.10       52.79     22.69 o 
   3 -14   6       24.90       -1.93     29.11 o 
   4 -14   6       21.54       28.06     34.09 o 
   5 -14   6        1.98       44.26     35.78 o 
  -8 -13   6        1.52       31.25     34.00 o 
  -7 -13   6       14.50        6.15     35.91 o 
  -6 -13   6       20.34       17.54     33.54 o 
  -5 -13   6        9.32       20.89     22.58 o 
  -4 -13   6        0.14        6.65     18.82 o 
  -3 -13   6      109.85      140.32     24.44 o 
  -2 -13   6       46.98       59.29     21.50 o 
  -1 -13   6       26.67       27.50     19.46 o 
   0 -13   6       45.11       39.64     20.77 o 
   1 -13   6       22.97       19.71     19.97 o 
   2 -13   6       33.67       21.09     20.60 o 
   3 -13   6       12.03       36.43     20.71 o 
   4 -13   6        0.10        2.26     30.44 o 
   5 -13   6        0.46       30.55     32.43 o 
   6 -13   6        5.05       -5.36     32.86 o 
   7 -13   6       25.12       11.41     32.12 o 
  -9 -12   6       30.03        9.46     33.40 o 
  -8 -12   6      145.84      161.31     35.17 o 
  -7 -12   6      310.52      344.02     40.04 o 
  -6 -12   6        2.97        9.88     31.71 o 
  -5 -12   6       12.36        7.20     19.34 o 
  -4 -12   6      163.87      184.18     22.94 o 
  -3 -12   6       88.80       70.52     20.45 o 
  -2 -12   6       45.57       50.84     18.45 o 
  -1 -12   6      195.81      218.87     23.64 o 
   0 -12   6       94.87       98.86     20.43 o 
   1 -12   6      182.38      181.62     24.71 o 
   2 -12   6        1.01        4.12     17.62 o 
   3 -12   6       20.32       23.39     18.46 o 
   4 -12   6        6.05       21.64     17.70 o 
   5 -12   6        5.62       -6.90     29.94 o 
   6 -12   6       86.59      117.94     35.01 o 
   7 -12   6       20.04        9.55     29.91 o 
   8 -12   6       42.76       71.77     36.39 o 
 -10 -11   6       23.42       19.64     23.94 o 
  -9 -11   6      118.71      170.39     37.04 o 
  -8 -11   6       69.53       88.42     32.49 o 
  -7 -11   6        2.05       12.15     29.91 o 
  -6 -11   6       52.67       46.69     27.21 o 
  -5 -11   6       11.54       13.68     17.80 o 
  -4 -11   6       74.80       65.44     17.33 o 
  -3 -11   6       33.07       28.45     16.90 o 
  -2 -11   6        4.23       11.46     16.84 o 
  -1 -11   6       49.98       36.20     18.18 o 
   0 -11   6      415.58      396.35     30.06 o 
   1 -11   6       16.34       26.37     17.48 o 
   2 -11   6        1.79        9.98     13.92 o 
   3 -11   6        2.06        1.20     14.43 o 
   4 -11   6       78.78       81.92     17.57 o 
   5 -11   6       53.46       35.67     17.88 o 
   6 -11   6        0.56       22.37     28.15 o 
   7 -11   6        1.73        0.98     30.40 o 
   8 -11   6       46.95       70.78     32.31 o 
   9 -11   6        0.26       -1.04     32.26 o 
 -11 -10   6       14.66       22.88     23.94 o 
 -10 -10   6       44.77       90.11     23.42 o 
  -9 -10   6      167.39      187.14     23.63 o 
  -8 -10   6       13.42       20.22     19.43 o 
  -7 -10   6       97.67      125.15     19.56 o 
  -6 -10   6       97.14      113.46     17.29 o 
  -5 -10   6       28.34       14.92     17.58 o 
  -4 -10   6        3.01        8.65     16.71 o 
  -3 -10   6        7.42        2.26     15.88 o 
  -2 -10   6       24.51       20.19     16.08 o 
  -1 -10   6        2.22        4.24     11.99 o 
   0 -10   6       54.60       67.25     12.87 o 
   1 -10   6      290.31      280.19     16.31 o 
   2 -10   6       20.87       20.70     13.10 o 
   3 -10   6       57.40       41.91     16.12 o 
   4 -10   6       62.84       56.65     16.55 o 
   5 -10   6       28.12       31.41     16.50 o 
   6 -10   6        0.56       -9.21     15.72 o 
   7 -10   6        6.14        2.27     25.36 o 
   8 -10   6        1.07        3.72     27.97 o 
   9 -10   6       14.48        5.49     28.75 o 
  10 -10   6        3.55       25.49     33.24 o 
 -12  -9   6       15.76       31.22     24.54 o 
 -11  -9   6       33.97       59.88     23.98 o 
 -10  -9   6       53.11       81.29     23.09 o 
  -9  -9   6       13.82       23.53     20.54 o 
  -8  -9   6      472.71      563.01     48.03 o 
  -7  -9   6       60.92       60.70     17.23 o 
  -6  -9   6        5.89        1.23     15.78 o 
  -5  -9   6       70.45       48.06     12.73 o 
  -4  -9   6       30.27       28.12     10.74 o 
  -3  -9   6        0.00        3.51     14.16 o 
  -2  -9   6       55.29       51.48     14.56 o 
  -1  -9   6       28.19       25.90     11.10 o 
   0  -9   6      139.54      125.12     12.47 o 
   1  -9   6        9.20       10.47     11.10 o 
   2  -9   6      149.93      147.08     13.06 o 
   3  -9   6        8.66        7.76     13.88 o 
   4  -9   6       46.60       67.41     15.45 o 
   5  -9   6        6.77       12.62     14.27 o 
   6  -9   6       60.66       48.07     17.07 o 
   7  -9   6       15.76       12.98     16.83 o 
   8  -9   6       11.96        4.10     26.85 o 
   9  -9   6        0.04       35.77     28.71 o 
  10  -9   6       21.30       23.24     30.49 o 
 -12  -8   6        8.33       28.41     23.39 o 
 -11  -8   6      158.38      200.24     25.00 o 
 -10  -8   6      198.65      227.07     24.38 o 
  -9  -8   6       24.88       33.42     19.68 o 
  -8  -8   6       50.04       46.74     17.05 o 
  -7  -8   6       51.47       66.30     16.58 o 
  -6  -8   6      319.23      299.75     34.23 o 
  -5  -8   6      356.66      341.48     14.27 o 
  -4  -8   6       21.81       24.88     10.22 o 
  -3  -8   6        9.91        7.98      9.03 o 
  -2  -8   6      174.13      162.80      9.93 o 
  -1  -8   6      302.24      277.33     13.22 o 
   0  -8   6      195.79      193.15     12.90 o 
   1  -8   6      344.57      338.07     14.60 o 
   2  -8   6      393.86      371.11     23.13 o 
   3  -8   6       15.89       22.17     12.75 o 
   4  -8   6       63.69       70.63     14.40 o 
   5  -8   6      613.59      583.46     26.49 o 
   6  -8   6       89.12       88.99     15.12 o 
   7  -8   6        0.66        6.81     14.66 o 
   8  -8   6        0.78       16.14     25.50 o 
   9  -8   6       20.57      100.47     28.12 o 
  10  -8   6       88.23       76.77     30.60 o 
  11  -8   6       27.82       18.47     29.68 o 
 -13  -7   6       18.73       13.23     18.99 o 
 -12  -7   6       44.81       51.63     18.65 o 
 -11  -7   6        1.68       13.14     20.82 o 
 -10  -7   6        9.45        4.58     19.60 o 
  -9  -7   6       97.69      125.83     20.76 o 
  -8  -7   6       31.47       31.29     17.33 o 
  -7  -7   6      334.10      355.11     20.09 o 
  -6  -7   6        1.60        0.13     12.93 o 
  -5  -7   6      175.17      155.16     14.81 o 
  -4  -7   6        0.00        0.03      9.24 o 
  -3  -7   6       12.54        9.82      8.37 o 
  -2  -7   6       74.53       81.78      8.13 o 
  -1  -7   6      135.48      148.22      7.19 o 
   0  -7   6       76.79       73.26      9.62 o 
   1  -7   6      155.07      142.63     12.01 o 
   2  -7   6      920.23      916.67     22.43 o 
   3  -7   6      415.97      381.12     26.58 o 
   4  -7   6       21.44       17.60     12.33 o 
   5  -7   6        0.11       -3.18     12.38 o 
   6  -7   6      399.99      353.02     19.47 o 
   7  -7   6       88.19       67.38     14.58 o 
   8  -7   6       26.80       22.67     14.61 o 
   9  -7   6        4.28       50.02     26.19 o 
  10  -7   6        4.53       26.11     27.53 o 
  11  -7   6       10.05       17.65     28.99 o 
 -13  -6   6      148.86      129.79     19.23 o 
 -12  -6   6       31.54       32.24     17.29 o 
 -11  -6   6      119.60      139.01     18.05 o 
 -10  -6   6        6.21       -0.51     17.22 o 
  -9  -6   6       55.79       52.48     16.31 o 
  -8  -6   6       63.61       48.96     16.04 o 
  -7  -6   6     1466.60     1361.03     29.43 o 
  -6  -6   6        4.20       -3.60     13.03 o 
  -5  -6   6       62.80       72.66     12.49 o 
  -4  -6   6        7.09        6.78      7.92 o 
  -3  -6   6      370.82      366.39     11.53 o 
  -2  -6   6      272.49      300.71      9.81 o 
  -1  -6   6     2221.42     2289.23     19.07 o 
   0  -6   6       54.83       72.25      9.49 o 
   1  -6   6      120.85      121.14     11.97 o 
   2  -6   6      312.82      314.67     15.01 o 
   3  -6   6      377.77      392.95     15.93 o 
   4  -6   6     1386.10     1209.12    146.28 o 
   5  -6   6      943.70      870.61     25.49 o 
   6  -6   6      406.58      386.51     17.21 o 
   7  -6   6       23.20       28.32     13.03 o 
   8  -6   6        7.09        9.82     13.52 o 
   9  -6   6        1.47        6.19     13.98 o 
 -14  -5   6       78.72       65.75     25.57 o 
 -13  -5   6       34.47       27.51     17.27 o 
 -12  -5   6        0.23       -5.97     16.53 o 
 -11  -5   6       38.74       44.63     15.61 o 
 -10  -5   6       30.27        7.23     16.65 o 
  -9  -5   6      157.91      161.62     18.04 o 
  -8  -5   6      234.57      253.95     18.51 o 
  -7  -5   6       30.61       18.68     13.65 o 
  -6  -5   6      141.63      155.56     18.09 o 
  -5  -5   6       18.66       18.72     10.85 o 
  -4  -5   6      101.10      104.68     10.86 o 
  -3  -5   6        8.48        3.93      6.97 o 
  -2  -5   6        3.02        3.17      6.24 o 
  -1  -5   6      499.69      513.78      8.96 o 
   0  -5   6      877.93      864.27     16.37 o 
   1  -5   6      134.46      104.87     10.22 o 
   2  -5   6       26.54       41.81      9.30 o 
   3  -5   6       22.70       24.86      9.34 o 
   4  -5   6       33.93       20.58      7.11 o 
   5  -5   6        9.90        9.65      6.70 o 
   6  -5   6      191.76      166.72     25.81 o 
   7  -5   6       35.11       21.42      8.87 o 
   8  -5   6       64.42       58.74     13.30 o 
   9  -5   6       19.02       -5.12     14.15 o 
  10  -5   6       49.87       30.25     14.26 o 
 -14  -4   6        4.95       -9.96     25.79 o 
 -13  -4   6       36.32       50.38     22.88 o 
 -12  -4   6       78.98       93.33     17.12 o 
 -11  -4   6      182.64      203.79     17.75 o 
 -10  -4   6       30.47       28.15     13.17 o 
  -9  -4   6        0.90       -4.59     14.49 o 
  -8  -4   6      106.61       79.24     14.22 o 
  -7  -4   6     1226.92     1099.50     24.76 o 
  -6  -4   6       28.73       27.81     11.41 o 
  -5  -4   6       17.62       18.90     10.16 o 
  -4  -4   6      107.84      138.97     11.18 o 
  -3  -4   6      625.55      680.03     18.31 o 
  -2  -4   6     3888.00     4190.30     24.68 o 
  -1  -4   6     1148.85     1162.26     23.26 o 
   0  -4   6       34.93       22.28      6.67 o 
   1  -4   6      809.29      873.75     31.98 o 
   2  -4   6     4339.20     4546.80     34.51 o 
   3  -4   6      432.82      426.36      7.41 o 
   4  -4   6     1390.70     1351.57     14.29 o 
   5  -4   6      195.08      184.50      8.38 o 
   6  -4   6     1187.01     1210.71     21.22 o 
   7  -4   6      126.89      126.43      9.88 o 
   8  -4   6       49.47       99.18     34.55 o 
   9  -4   6        5.75       11.93     10.06 o 
  10  -4   6       53.26       34.81     11.27 o 
  11  -4   6       26.49       16.77     14.89 o 
 -14  -3   6       34.52       54.00     25.62 o 
 -13  -3   6       78.66       97.99     25.86 o 
 -12  -3   6       84.06       81.62     16.19 o 
 -11  -3   6      147.20      117.80     15.69 o 
 -10  -3   6       16.39       10.11     12.74 o 
  -9  -3   6       50.28       59.00     12.23 o 
  -8  -3   6      985.12      901.28     23.72 o 
  -7  -3   6       84.80       73.05     12.74 o 
  -6  -3   6      259.47      238.22     13.42 o 
  -5  -3   6       18.89       18.61      9.59 o 
  -4  -3   6      720.06      741.64     15.99 o 
  -3  -3   6        4.01        8.53      7.92 o 
  -2  -3   6     1630.60     1666.27     15.35 o 
  -1  -3   6      189.97      230.41      6.59 o 
   0  -3   6        1.03        8.39      6.72 o 
   1  -3   6       62.13       66.87      8.52 o 
   2  -3   6      801.99      833.59     14.87 o 
   3  -3   6     1385.70     1400.41     14.98 o 
   4  -3   6     1675.47     1688.38     15.75 o 
   5  -3   6        4.92        7.05      6.15 o 
   6  -3   6       37.66       42.56      8.49 o 
   7  -3   6       37.69       41.75      8.26 o 
   8  -3   6       70.16       66.01      9.41 o 
   9  -3   6        2.90       10.19     10.40 o 
  10  -3   6       25.21       34.72     11.52 o 
  11  -3   6       18.95       21.82     12.34 o 
  12  -3   6        9.33        1.99     26.02 o 
 -14  -2   6       76.58      114.49     25.07 o 
 -13  -2   6       64.52       76.07     23.78 o 
 -12  -2   6        7.05       -2.30     21.67 o 
 -11  -2   6      177.53      201.87     16.22 o 
 -10  -2   6        4.41       -3.31     11.65 o 
  -9  -2   6      157.53      123.14     12.52 o 
  -8  -2   6      235.53      195.47     12.37 o 
  -7  -2   6      753.40      707.50     18.91 o 
  -6  -2   6        0.02        5.78      9.53 o 
  -5  -2   6        1.89        2.86      8.46 o 
  -4  -2   6      176.88      189.33     10.34 o 
  -3  -2   6      669.72      687.87     13.74 o 
  -2  -2   6     2184.84     2087.52     19.18 o 
  -1  -2   6     8197.88     8089.07     32.14 o 
   0  -2   6        5.30       13.82      6.09 o 
   1  -2   6     5233.07     5125.98     27.87 o 
   2  -2   6      755.37      724.80      9.01 o 
   3  -2   6     1096.86     1049.63     98.63 o 
   4  -2   6        8.72        3.45      6.41 o 
   5  -2   6      147.20      140.15      8.81 o 
   6  -2   6      882.42      902.00     17.23 o 
   7  -2   6        0.88        1.08      9.26 o 
   8  -2   6        7.13       11.08     10.65 o 
   9  -2   6        5.79       -0.10     12.47 o 
  10  -2   6      177.01      184.64     12.52 o 
  11  -2   6        0.89       10.60     14.97 o 
  12  -2   6        9.05       10.43     27.09 o 
  13  -2   6       43.03       69.69     31.66 o 
  14  -2   6        1.99       21.82     31.47 o 
 -14  -1   6       75.74       85.31     24.81 o 
 -13  -1   6       25.70       25.63     22.20 o 
 -12  -1   6        0.17       -2.65     18.84 o 
 -11  -1   6       29.86        4.89     18.75 o 
 -10  -1   6       11.19        9.33     11.26 o 
  -9  -1   6      110.48      125.70     12.83 o 
  -8  -1   6       98.64       79.81     10.26 o 
  -7  -1   6      163.43      155.67     10.50 o 
  -6  -1   6       26.19       27.13      7.79 o 
  -5  -1   6      145.43      157.56      9.81 o 
  -4  -1   6      224.34      220.74      9.82 o 
  -3  -1   6     1241.76     1246.01     16.00 o 
  -2  -1   6     1065.25     1053.68     13.57 o 
  -1  -1   6     2981.33     2847.47     24.77 o 
   0  -1   6     1921.00     1912.24     20.99 o 
   1  -1   6       34.06       37.53      4.57 o 
   2  -1   6       81.27       78.85      5.90 o 
   3  -1   6      196.13      227.10      7.92 o 
   4  -1   6      753.07      767.35     12.73 o 
   5  -1   6     1291.92     1320.75     17.80 o 
   6  -1   6        2.15        2.68      8.39 o 
   7  -1   6      159.44      158.92     11.53 o 
   8  -1   6       44.91       43.71     11.40 o 
   9  -1   6      129.38      111.12     14.46 o 
  10  -1   6       52.68       55.18     15.39 o 
  11  -1   6        0.12       -0.03     15.12 o 
  12  -1   6       42.90       31.46     26.57 o 
  13  -1   6        5.05        4.68     30.53 o 
  14  -1   6        0.24       10.84     31.54 o 
 -14   0   6       12.77       11.47     25.26 o 
 -13   0   6       38.60       36.20     22.00 o 
 -12   0   6       86.17      112.88     21.76 o 
 -11   0   6       60.86       81.10     20.34 o 
 -10   0   6        4.13        4.23     17.53 o 
  -9   0   6       69.57       59.59     10.83 o 
  -8   0   6       56.10       64.71     10.00 o 
  -7   0   6     4837.34     4772.81     32.57 o 
  -6   0   6      236.95      224.08      9.34 o 
  -5   0   6        8.52        9.84      6.01 o 
  -4   0   6       33.07       19.57      6.19 o 
  -3   0   6      620.57      606.72     10.94 o 
  -2   0   6        1.75        1.42      7.50 o 
  -1   0   6      568.13      555.46     12.71 o 
   0   0   6      210.83      195.43      6.94 o 
   1   0   6      837.72      845.34     15.51 o 
   2   0   6        0.03        4.80      9.53 o 
   3   0   6      105.94       95.14      6.07 o 
   4   0   6      667.44      697.55     16.37 o 
   5   0   6      108.71      119.51      8.60 o 
   6   0   6      970.78      989.15     26.22 o 
   7   0   6        8.39       10.45      9.62 o 
   8   0   6       19.54       20.58     11.29 o 
   9   0   6        0.51       -2.67     12.47 o 
  10   0   6      184.44      137.96     16.55 o 
  11   0   6       85.22       80.67     16.75 o 
  12   0   6       24.22        9.12     29.24 o 
  13   0   6       36.72       51.43     32.30 o 
  14   0   6       39.74       41.50     34.08 o 
 -14   1   6       79.61       81.18     24.55 o 
 -13   1   6        9.10        8.72     22.44 o 
 -12   1   6        3.08        0.37     19.30 o 
 -11   1   6       66.10       54.05     20.65 o 
 -10   1   6        5.35       10.21     16.31 o 
  -9   1   6       54.07       53.50     15.44 o 
  -8   1   6       35.73       27.15     14.31 o 
  -7   1   6        2.12       -0.04      7.64 o 
  -6   1   6       23.47       36.50      6.78 o 
  -5   1   6      775.88      823.44     11.83 o 
  -4   1   6       41.20       38.27      5.22 o 
  -3   1   6      203.38      174.76      6.37 o 
  -2   1   6      801.57      783.66     17.93 o 
  -1   1   6     3304.89     3220.47     32.80 o 
   0   1   6        6.49        4.99      4.86 o 
   1   1   6      235.43      239.95     13.76 o 
   2   1   6      865.56      839.28     19.30 o 
   3   1   6     1106.48     1031.57     10.32 o 
   4   1   6     3442.41     3358.41     34.94 o 
   5   1   6      277.47      286.68      9.71 o 
   6   1   6        4.43        1.66      7.95 o 
   7   1   6        6.57        1.84      9.09 o 
   8   1   6      344.17      311.75     16.71 o 
   9   1   6        0.15       -1.37     11.45 o 
  10   1   6      135.68      134.48     16.22 o 
  11   1   6        8.62        3.78     27.48 o 
  12   1   6        2.61       15.11     27.97 o 
  13   1   6       11.23        3.04     31.89 o 
  14   1   6       75.06       94.94     35.46 o 
 -14   2   6       38.05       51.21     23.81 o 
 -13   2   6        1.67       -0.04     20.38 o 
 -12   2   6       22.00       42.34     22.57 o 
 -11   2   6       77.83       72.01     19.77 o 
 -10   2   6       34.00       32.44     15.54 o 
  -9   2   6      615.13      630.15     22.97 o 
  -8   2   6      632.72      689.98     22.84 o 
  -7   2   6      305.65      302.63     16.65 o 
  -6   2   6       48.20       60.90     11.90 o 
  -5   2   6      508.97      523.52     15.06 o 
  -4   2   6      840.61      877.86     17.02 o 
  -3   2   6       87.77      130.78     14.41 o 
  -2   2   6      420.28      443.09     16.18 o 
  -1   2   6        1.21       -0.82      7.34 o 
   0   2   6       26.24       24.87      5.80 o 
   1   2   6     4729.31     4556.99     23.39 o 
   2   2   6       58.07       58.26      4.20 o 
   3   2   6       33.17       42.34      8.85 o 
   4   2   6      215.03      192.70     11.06 o 
   5   2   6      535.57      514.50     10.49 o 
   6   2   6      909.14      900.80     15.39 o 
   7   2   6       51.77       51.00     10.51 o 
   8   2   6     1002.48     1033.99     22.32 o 
   9   2   6       10.25        8.16     13.16 o 
  10   2   6        0.63        2.54     14.79 o 
  11   2   6       53.24       53.67     28.54 o 
  12   2   6        0.50       -3.32     30.54 o 
  13   2   6       52.74       46.58     31.51 o 
  14   2   6      235.99      306.26     42.54 o 
 -14   3   6        0.09       12.98     32.06 o 
 -13   3   6        3.38        6.71     22.53 o 
 -12   3   6       21.91       45.90     22.52 o 
 -11   3   6      130.39      136.94     21.40 o 
 -10   3   6      146.47      141.54     20.36 o 
  -9   3   6      283.81      235.00     18.35 o 
  -8   3   6      181.97      205.05     18.03 o 
  -7   3   6      373.70      386.96     17.91 o 
  -6   3   6        7.77        2.99     11.32 o 
  -5   3   6      515.56      515.50      8.00 o 
  -4   3   6      478.48      496.63     21.35 o 
  -3   3   6      348.54      305.60     15.61 o 
  -2   3   6      182.92      167.29     14.61 o 
  -1   3   6      113.82      104.50      4.41 o 
   0   3   6      831.31      806.50      9.33 o 
   1   3   6      150.99      176.39     14.98 o 
   2   3   6     2747.95     2998.66     29.17 o 
   3   3   6      212.81      241.45      7.02 o 
   4   3   6      592.77      656.30     15.20 o 
   5   3   6       49.45       48.21     10.18 o 
   6   3   6      358.59      368.84     15.16 o 
   7   3   6     1062.84     1013.67     17.13 o 
   8   3   6      586.62      633.65     15.72 o 
   9   3   6      698.87      615.02     20.15 o 
  10   3   6      267.28      287.45     18.87 o 
  11   3   6       95.78       93.12     29.41 o 
  12   3   6       15.13        8.41     31.84 o 
  13   3   6      129.47      187.45     40.13 o 
  14   3   6        2.63        7.00     38.20 o 
 -13   4   6        0.06       15.89     34.00 o 
 -12   4   6       71.09       75.86     22.94 o 
 -11   4   6       53.90       56.01     19.51 o 
 -10   4   6      104.78      112.57     19.24 o 
  -9   4   6      364.37      418.02     36.54 o 
  -8   4   6      346.01      335.16     19.75 o 
  -7   4   6       57.97       56.07     13.98 o 
  -6   4   6       45.73       45.32     12.00 o 
  -5   4   6       62.17       53.06     11.08 o 
  -4   4   6     1922.28     1992.95     38.74 o 
  -3   4   6     3265.19     3549.53     46.62 o 
  -2   4   6       25.79       15.92     11.12 o 
  -1   4   6      362.33      372.01      9.75 o 
   0   4   6      285.43      295.20      7.70 o 
   1   4   6      205.96      223.28      7.51 o 
   2   4   6     7203.25     7690.00     32.30 o 
   3   4   6        1.23        5.54      5.69 o 
   4   4   6       70.66       78.76      8.22 o 
   5   4   6       97.03      107.67     11.48 o 
   6   4   6      998.50      982.70     21.93 o 
   7   4   6     1009.43      993.81     23.63 o 
   8   4   6        0.06        7.87     10.07 o 
   9   4   6       62.73       64.99     11.90 o 
  10   4   6       18.98       11.97     12.47 o 
  11   4   6      142.75      137.54     34.20 o 
  12   4   6       28.43       23.92     34.47 o 
  13   4   6       18.43       10.36     36.54 o 
  14   4   6       54.01       36.41     38.24 o 
 -13   5   6        5.76        8.28     20.18 o 
 -12   5   6       11.79       38.00     24.98 o 
 -11   5   6       41.09       41.94     18.60 o 
 -10   5   6       51.37       52.94     18.62 o 
  -9   5   6        2.26        3.10     16.34 o 
  -8   5   6      264.33      273.26     29.10 o 
  -7   5   6        0.70       -1.63     13.79 o 
  -6   5   6       24.61       22.94     12.57 o 
  -5   5   6       99.47      111.60     18.76 o 
  -4   5   6      355.38      372.10     22.37 o 
  -3   5   6      434.13      391.87     32.18 o 
  -2   5   6      388.55      390.25      8.84 o 
  -1   5   6        2.07       -1.62      5.23 o 
   0   5   6     1165.12     1252.67     13.91 o 
   1   5   6       91.45       78.29      7.62 o 
   2   5   6     1671.50     1830.82     17.38 o 
   3   5   6       47.04       51.56      6.76 o 
   4   5   6       26.74       26.21      6.74 o 
   5   5   6        0.16        2.42     11.35 o 
   6   5   6      255.48      246.52     15.47 o 
   7   5   6      843.29      808.88     39.78 o 
   8   5   6      187.85      161.08     16.80 o 
   9   5   6        8.63        9.02     11.78 o 
  10   5   6       88.62       99.25     14.09 o 
  11   5   6       26.78       13.79     18.19 o 
  12   5   6        7.82       22.25     35.71 o 
  13   5   6       55.53       77.39     37.66 o 
  14   5   6        0.00      -24.82     37.16 o 
 -13   6   6        2.20       20.00     25.34 o 
 -12   6   6        3.99        1.53     19.33 o 
 -11   6   6       23.15       27.56     19.27 o 
 -10   6   6      117.24      114.75     19.67 o 
  -9   6   6       45.44       46.63     17.46 o 
  -8   6   6       86.88       89.62     16.37 o 
  -7   6   6        0.00      -13.24     13.24 o 
  -6   6   6      138.88      122.14     14.07 o 
  -5   6   6      224.15      216.71     23.88 o 
  -4   6   6       59.93       52.41     15.49 o 
  -3   6   6      280.50      338.08     19.46 o 
  -2   6   6      117.30      120.29      7.75 o 
  -1   6   6        3.98        6.62      5.96 o 
   0   6   6     1422.69     1434.39     21.49 o 
   1   6   6      370.90      420.73     10.57 o 
   2   6   6        0.13        8.32      6.92 o 
   3   6   6        6.19        4.49      7.09 o 
   4   6   6      345.10      323.57     10.67 o 
   5   6   6     2312.17     2227.58     34.08 o 
   6   6   6     2789.66     2638.57     35.89 o 
   7   6   6      284.32      277.93     17.54 o 
   8   6   6      147.42      166.80     18.34 o 
   9   6   6       11.56       -2.56     18.08 o 
  10   6   6       32.09       24.00     18.42 o 
  11   6   6      109.60      107.36     22.15 o 
  12   6   6      180.46      195.42     26.22 o 
  13   6   6       15.42      -10.05     32.17 o 
  14   6   6       13.28       11.31     37.98 o 
 -12   7   6        0.55       24.76     32.32 o 
 -11   7   6       18.19       23.92     19.61 o 
 -10   7   6       18.30       16.42     18.81 o 
  -9   7   6       17.42       41.67     16.88 o 
  -8   7   6       34.20       45.98     16.14 o 
  -7   7   6      293.60      283.13     33.95 o 
  -6   7   6        4.05        5.28     12.75 o 
  -5   7   6       43.47       45.34     20.08 o 
  -4   7   6       47.08       41.83     17.50 o 
  -3   7   6       33.46       26.27      7.70 o 
  -2   7   6       26.73       26.52      7.81 o 
  -1   7   6       36.30       40.70      7.26 o 
   0   7   6       35.91       38.25      8.12 o 
   1   7   6      840.64      844.38     14.47 o 
   2   7   6       25.22       28.61      7.96 o 
   3   7   6      533.20      531.78     13.13 o 
   4   7   6       88.82       74.82      9.37 o 
   5   7   6      138.31      128.51     10.49 o 
   6   7   6       42.15       40.44     13.97 o 
   7   7   6        3.34       -7.00     15.43 o 
   8   7   6      719.93      739.07     25.90 o 
   9   7   6      155.16      121.03     19.90 o 
  10   7   6       26.75       39.78     20.21 o 
  11   7   6       23.10       24.50     19.16 o 
  12   7   6       15.78       17.70     23.86 o 
  13   7   6        2.07       17.78     38.35 o 
 -12   8   6       12.89       15.31     38.51 o 
 -11   8   6        0.98        2.11     31.13 o 
 -10   8   6        2.21       -4.69     29.34 o 
  -9   8   6      131.11      163.38     19.24 o 
  -8   8   6       22.15        7.72     16.31 o 
  -7   8   6        6.96       12.76     14.64 o 
  -6   8   6        0.27       -3.73     13.35 o 
  -5   8   6       11.80      -17.42     22.61 o 
  -4   8   6        0.89       -0.90     21.87 o 
  -3   8   6       14.38        9.78      8.10 o 
  -2   8   6      399.98      378.83     16.35 o 
  -1   8   6        4.70        7.36      7.61 o 
   0   8   6        2.91       -1.06      7.77 o 
   1   8   6        0.29        1.12      8.23 o 
   2   8   6      132.87      117.90      9.82 o 
   3   8   6      677.39      683.90     15.51 o 
   4   8   6      514.28      538.08     14.62 o 
   5   8   6       59.86       58.88     10.65 o 
   6   8   6       10.22        7.71     10.45 o 
   7   8   6       44.49       22.40     15.60 o 
   8   8   6      533.91      568.80     24.65 o 
   9   8   6       51.50       29.35     19.02 o 
  10   8   6      156.87      141.70     22.95 o 
  11   8   6        0.01       -3.01     20.79 o 
  12   8   6      111.82      141.96     27.03 o 
  13   8   6       67.25       47.77     23.88 o 
 -11   9   6       23.47       -0.46     33.47 o 
  -9   9   6       71.37       35.69     30.86 o 
  -8   9   6        0.90       11.67     29.47 o 
  -7   9   6        3.81      -16.09     26.75 o 
  -6   9   6       14.80       24.32     16.37 o 
  -5   9   6       26.24       66.58     25.93 o 
  -4   9   6        0.34        3.44     23.64 o 
  -3   9   6        4.44       11.12     21.73 o 
  -2   9   6      182.30      174.92     12.39 o 
  -1   9   6       78.31       71.69      8.89 o 
   0   9   6      179.61      175.46     10.44 o 
   1   9   6      363.66      358.37     13.06 o 
   2   9   6      392.51      371.62     13.64 o 
   3   9   6      191.23      190.33     11.89 o 
   4   9   6      465.98      428.58     14.78 o 
   5   9   6       13.31        9.25     10.71 o 
   6   9   6        1.67       -0.09     11.41 o 
   7   9   6      107.16      131.80     19.11 o 
   8   9   6      203.11      236.88     22.06 o 
   9   9   6        0.11       -4.73     19.36 o 
  10   9   6       48.06       70.99     23.59 o 
  11   9   6       82.50      107.79     25.05 o 
  12   9   6      111.92      145.70     26.10 o 
 -10  10   6        5.53       -6.93     30.66 o 
  -9  10   6        0.48        6.75     32.10 o 
  -8  10   6       56.48       33.56     31.64 o 
  -7  10   6        4.20        7.62     28.45 o 
  -6  10   6       23.61       33.56     27.66 o 
  -5  10   6       46.90       53.65     26.14 o 
  -4  10   6      192.66      200.77     29.74 o 
  -3  10   6      167.47      165.57     26.47 o 
  -2  10   6        0.03        1.67     20.74 o 
  -1  10   6      287.83      285.20     15.98 o 
   0  10   6      141.10      139.08     10.99 o 
   1  10   6       57.31       46.58     10.17 o 
   2  10   6      615.59      554.52     16.29 o 
   3  10   6       20.67       21.96     11.05 o 
   4  10   6      273.00      264.97     14.59 o 
   5  10   6      140.75      130.69     13.46 o 
   6  10   6       71.30       85.56     13.30 o 
   7  10   6        0.04       -2.50     17.37 o 
   8  10   6       34.59       35.98     19.09 o 
   9  10   6      139.04      137.36     22.01 o 
  10  10   6       26.93       20.52     23.18 o 
  11  10   6        8.05        5.23     24.93 o 
  12  10   6       19.02       12.93     25.54 o 
 -10  11   6        3.67      -27.85     39.59 o 
  -8  11   6       46.58       52.09     30.94 o 
  -7  11   6       56.55       78.50     30.64 o 
  -6  11   6       83.87       82.23     33.74 o 
  -5  11   6      189.63      292.59     36.86 o 
  -4  11   6        0.20       11.51     25.62 o 
  -3  11   6        0.14       -7.81     23.83 o 
  -2  11   6       14.80       11.78     25.11 o 
  -1  11   6       42.63       39.98     13.10 o 
   0  11   6      111.27       98.75     11.36 o 
   1  11   6        0.62       -5.36     10.90 o 
   2  11   6      280.19      278.45     14.59 o 
   3  11   6       12.70       20.81     11.72 o 
   4  11   6      113.22      119.18     13.30 o 
   5  11   6        8.07       19.74     12.93 o 
   6  11   6        1.23       -1.14     12.83 o 
   7  11   6       82.84      104.46     20.91 o 
   8  11   6        2.56       -2.78     20.95 o 
   9  11   6      117.17      124.65     24.06 o 
  10  11   6       75.19       76.55     24.10 o 
  11  11   6       92.77       92.53     24.06 o 
  -8  12   6        4.70       19.75     33.64 o 
  -7  12   6       36.64       39.50     33.99 o 
  -6  12   6        1.06       50.46     35.17 o 
  -5  12   6      308.64      325.27     41.00 o 
  -4  12   6       31.80       22.69     26.70 o 
  -3  12   6       15.49       20.71     27.85 o 
  -2  12   6       41.82       54.28     26.66 o 
  -1  12   6       18.64        1.70     24.68 o 
   0  12   6       88.55       82.53     15.96 o 
   1  12   6       29.04       24.27     12.02 o 
   2  12   6        0.09       -1.57     11.79 o 
   3  12   6       21.80       28.98     12.52 o 
   4  12   6        0.90       -1.73     12.77 o 
   5  12   6        0.52       -3.85     13.51 o 
   6  12   6        0.72       -1.01     13.65 o 
   7  12   6        8.81       14.62     20.50 o 
   8  12   6      100.79      127.56     25.02 o 
   9  12   6       21.28       16.48     23.87 o 
  10  12   6       18.55       20.76     26.15 o 
  -8  13   6       34.41        8.57     38.75 o 
  -7  13   6        6.55      -10.08     34.26 o 
  -6  13   6        1.40       11.10     34.37 o 
  -5  13   6       33.25       68.59     34.91 o 
  -4  13   6      149.40      188.45     37.01 o 
  -3  13   6      695.92      872.11     49.47 o 
  -2  13   6      300.64      371.04     39.11 o 
  -1  13   6       50.02       53.79     29.60 o 
   0  13   6        7.74       25.55     28.33 o 
   1  13   6       63.22       53.60     17.39 o 
   2  13   6      139.03      148.57     18.50 o 
   3  13   6       12.78        9.95     17.04 o 
   4  13   6       73.08       65.17     14.85 o 
   5  13   6      150.51      143.12     16.89 o 
   6  13   6        0.09       -7.77     14.57 o 
   7  13   6       11.82       20.82     20.45 o 
   8  13   6        0.47        6.58     21.61 o 
   9  13   6       18.91       55.54     24.29 o 
  -6  14   6       10.86        2.75     36.17 o 
  -5  14   6        0.07       -0.89     32.52 o 
  -4  14   6       19.27       -3.29     34.04 o 
  -3  14   6       49.86       26.61     30.36 o 
  -2  14   6       63.79       76.67     29.95 o 
  -1  14   6       81.79      127.01     34.08 o 
   0  14   6        8.73       34.62     29.02 o 
   1  14   6      164.10      137.84     32.82 o 
   2  14   6       31.56       31.84     18.77 o 
   3  14   6        7.73        2.77     18.37 o 
   4  14   6       60.77       48.94     19.34 o 
   5  14   6        3.27       19.66     18.45 o 
   6  14   6       32.03       26.56     19.15 o 
   7  14   6        1.99       20.69     32.28 o 
   8  14   6       12.01       -7.95     34.68 o 
  -4  15   6      115.16      117.29     37.07 o 
  -3  15   6       16.45        0.97     35.36 o 
  -2  15   6       22.20       22.60     33.59 o 
  -1  15   6      205.95      246.12     38.68 o 
   0  15   6        9.04        7.55     28.03 o 
   1  15   6       45.28       24.25     28.24 o 
   2  15   6        4.93       27.93     28.66 o 
   3  15   6        8.27       10.34     18.86 o 
   4  15   6       51.69       74.80     20.62 o 
   5  15   6        0.00        5.22     19.27 o 
   6  15   6       13.79       13.42     19.88 o 
  -1  16   6        2.97       13.80     34.80 o 
   0  16   6        4.58      -15.56     29.20 o 
   1  16   6       21.50       40.79     35.35 o 
   2  16   6       15.87       15.33     30.99 o 
   3  16   6        3.40       37.19     30.37 o 
  -4 -15   7       69.03       61.84     25.78 o 
  -3 -15   7      104.26      131.04     25.48 o 
  -2 -15   7       17.10       15.79     22.52 o 
  -1 -15   7       32.68       60.02     24.60 o 
   0 -15   7        2.75       12.00     23.45 o 
   1 -15   7        1.10       -3.72     23.18 o 
   2 -15   7       33.32       16.84     34.10 o 
  -6 -14   7       25.24        5.52     38.53 o 
  -5 -14   7        7.19       10.65     23.08 o 
  -4 -14   7        1.17      -12.57     22.23 o 
  -3 -14   7       44.15       40.49     23.33 o 
  -2 -14   7       32.62       36.11     22.76 o 
  -1 -14   7      106.78      102.98     23.07 o 
   0 -14   7      140.61      107.32     23.99 o 
   1 -14   7       89.17       71.96     22.39 o 
   2 -14   7       70.14       66.93     22.75 o 
   3 -14   7       85.35      106.20     24.94 o 
   4 -14   7      117.74      112.57     33.74 o 
   5 -14   7        0.96       23.16     29.43 o 
  -8 -13   7       62.80       82.87     37.22 o 
  -7 -13   7       50.22       85.10     38.05 o 
  -6 -13   7       20.94       16.35     30.87 o 
  -5 -13   7        0.04       -3.91     22.12 o 
  -4 -13   7        9.91        5.32     19.49 o 
  -3 -13   7        3.66       28.98     22.78 o 
  -2 -13   7       30.78       18.83     21.82 o 
  -1 -13   7       64.00       50.53     22.30 o 
   0 -13   7      275.75      269.27     26.18 o 
   1 -13   7        4.35       21.48     19.17 o 
   2 -13   7       42.72       11.77     22.57 o 
   3 -13   7        0.26        5.00     19.28 o 
   4 -13   7        3.95       31.99     30.40 o 
   5 -13   7        3.03       14.13     29.22 o 
   6 -13   7       22.99       21.82     31.17 o 
   7 -13   7        1.45       -7.50     34.24 o 
  -9 -12   7        7.39       21.37     31.55 o 
  -8 -12   7        0.01       13.51     30.74 o 
  -7 -12   7       11.64        9.96     32.33 o 
  -6 -12   7        0.48       12.71     32.98 o 
  -5 -12   7        4.28        8.54     19.79 o 
  -4 -12   7      141.58      130.90     22.40 o 
  -3 -12   7       12.31       13.51     18.73 o 
  -2 -12   7        1.07        0.81     19.08 o 
  -1 -12   7      106.72      123.01     20.41 o 
   0 -12   7       51.99       46.05     18.58 o 
   1 -12   7       21.88       21.17     17.43 o 
   2 -12   7        0.43        4.21     20.16 o 
   3 -12   7       18.98       24.58     18.50 o 
   4 -12   7        0.82        0.91     19.00 o 
   5 -12   7        0.01        6.66     27.29 o 
   6 -12   7        0.39      -11.02     27.34 o 
   7 -12   7        6.36       -7.40     32.25 o 
   8 -12   7       11.37        5.39     34.01 o 
 -10 -11   7       26.49       19.23     36.57 o 
  -9 -11   7      110.24      141.43     37.92 o 
  -8 -11   7       79.99       54.70     34.33 o 
  -7 -11   7      222.25      254.31     35.70 o 
  -6 -11   7       14.70       16.72     26.21 o 
  -5 -11   7        0.57        6.46     17.30 o 
  -4 -11   7        3.69        5.20     16.95 o 
  -3 -11   7       62.51       60.71     18.12 o 
  -2 -11   7        7.68        8.40     17.63 o 
  -1 -11   7        7.93        6.46     17.96 o 
   0 -11   7       59.12       68.83     17.42 o 
   1 -11   7        6.46       17.65     15.56 o 
   2 -11   7       29.52       35.78     14.59 o 
   3 -11   7       21.08        8.49     14.73 o 
   4 -11   7       36.19       41.65     17.93 o 
   5 -11   7       11.90        2.33     17.34 o 
   6 -11   7        5.06       -1.04     25.44 o 
   7 -11   7        0.96       -1.01     28.67 o 
   8 -11   7       13.91       16.01     29.78 o 
   9 -11   7       74.21       69.21     32.91 o 
 -11 -10   7       11.81       11.44     23.21 o 
 -10 -10   7      678.65      749.35     33.77 o 
  -9 -10   7      285.02      393.16     26.89 o 
  -8 -10   7      147.85      164.76     22.09 o 
  -7 -10   7      277.01      285.19     21.96 o 
  -6 -10   7        0.72      -11.81     24.42 o 
  -5 -10   7        0.48       -2.05     18.19 o 
  -4 -10   7      195.21      181.32     19.44 o 
  -3 -10   7      402.53      413.49     21.99 o 
  -2 -10   7       29.12       28.00     17.02 o 
  -1 -10   7       15.48       20.33     12.57 o 
   0 -10   7      385.54      410.56     21.41 o 
   1 -10   7      298.28      275.77     16.86 o 
   2 -10   7      135.98      133.57     14.65 o 
   3 -10   7        1.51       -2.85     15.27 o 
   4 -10   7       75.18       94.52     17.37 o 
   5 -10   7       25.04       22.48     15.88 o 
   6 -10   7        3.42       11.67     17.02 o 
   7 -10   7       34.23       10.70     26.62 o 
   8 -10   7       76.98       48.72     31.74 o 
   9 -10   7        0.00      -14.59     29.55 o 
  10 -10   7       19.74       13.40     29.97 o 
 -12  -9   7        0.13       19.18     24.13 o 
 -11  -9   7       40.02       38.08     23.27 o 
 -10  -9   7        0.11        5.49     21.18 o 
  -9  -9   7        0.58        3.39     19.00 o 
  -8  -9   7        3.84        7.32     19.10 o 
  -7  -9   7      113.46       95.41     18.40 o 
  -6  -9   7      216.60      211.70     18.20 o 
  -5  -9   7        0.01        1.57     11.65 o 
  -4  -9   7        7.83        7.52     14.89 o 
  -3  -9   7       59.10       65.63     15.26 o 
  -2  -9   7       25.40       16.61     14.84 o 
  -1  -9   7       44.81       43.58     11.50 o 
   0  -9   7      120.67      132.62     14.73 o 
   1  -9   7       51.92       62.43     13.06 o 
   2  -9   7       10.52        0.32     11.66 o 
   3  -9   7       77.18       79.10     15.51 o 
   4  -9   7       90.91       88.79     15.92 o 
   5  -9   7        7.15       13.81     14.89 o 
   6  -9   7       24.97        2.98     19.72 o 
   7  -9   7        2.48       -4.46     16.22 o 
   8  -9   7        0.51      -26.57     26.57 o 
   9  -9   7        3.12       12.82     27.57 o 
  10  -9   7       42.13       -7.13     30.44 o 
  11  -9   7        7.99      -13.41     30.20 o 
 -12  -8   7       40.65       60.08     23.86 o 
 -11  -8   7      179.43      176.04     23.53 o 
 -10  -8   7       33.95       34.24     21.27 o 
  -9  -8   7       31.30       21.12     18.54 o 
  -8  -8   7      124.45      118.37     19.75 o 
  -7  -8   7        0.15        5.71     16.36 o 
  -6  -8   7      426.97      379.21     20.67 o 
  -5  -8   7       68.15       73.13     14.56 o 
  -4  -8   7       19.33       15.36      9.87 o 
  -3  -8   7       53.07       54.21      9.23 o 
  -2  -8   7      323.38      332.68     17.78 o 
  -1  -8   7       25.82       14.60     10.94 o 
   0  -8   7       52.09       45.22     11.16 o 
   1  -8   7       20.20       22.67     10.71 o 
   2  -8   7       94.60      110.24     14.15 o 
   3  -8   7      274.53      266.24     17.13 o 
   4  -8   7      217.78      204.83     16.65 o 
   5  -8   7      229.96      202.04     17.54 o 
   6  -8   7        0.43       13.15     14.06 o 
   7  -8   7       86.62       90.80     18.71 o 
   8  -8   7       42.32       46.83     16.20 o 
   9  -8   7       15.48       85.70     28.38 o 
  10  -8   7        0.63       16.55     28.87 o 
  11  -8   7       41.75       53.77     33.12 o 
 -13  -7   7       13.07       30.96     18.46 o 
 -12  -7   7       44.43       64.65     19.20 o 
 -11  -7   7        3.14       -6.58     20.83 o 
 -10  -7   7       86.81      112.26     22.85 o 
  -9  -7   7       46.40       49.80     18.71 o 
  -8  -7   7      159.50      149.16     18.74 o 
  -7  -7   7      399.45      371.74     19.76 o 
  -6  -7   7      164.89      176.99     17.37 o 
  -5  -7   7       43.21       29.34     12.53 o 
  -4  -7   7       14.70       28.44      9.68 o 
  -3  -7   7        0.00        2.96      8.47 o 
  -2  -7   7      119.32      114.07      8.77 o 
  -1  -7   7      123.21      114.25      6.70 o 
   0  -7   7       62.49       61.28     10.27 o 
   1  -7   7     1051.55     1063.27     20.75 o 
   2  -7   7      386.48      375.45     16.66 o 
   3  -7   7       55.42       44.48     12.74 o 
   4  -7   7      292.26      286.70     16.72 o 
   5  -7   7       81.59       49.09     14.01 o 
   6  -7   7        0.71        8.36     13.95 o 
   7  -7   7      102.37       85.74     15.53 o 
   8  -7   7      221.47      237.89     19.05 o 
   9  -7   7      124.67      176.64     42.09 o 
  10  -7   7        7.02       44.19     27.75 o 
  11  -7   7        1.87      -11.26     28.48 o 
 -13  -6   7        0.98       -4.67     17.51 o 
 -12  -6   7        1.53        6.23     17.12 o 
 -11  -6   7      148.81      150.57     18.47 o 
 -10  -6   7       84.66       83.35     18.60 o 
  -9  -6   7       42.97       66.71     17.91 o 
  -8  -6   7      393.63      386.02     21.21 o 
  -7  -6   7      540.83      487.27     21.17 o 
  -6  -6   7      110.41       90.17     14.36 o 
  -5  -6   7      326.52      299.78     15.68 o 
  -4  -6   7       82.40       78.41      9.61 o 
  -3  -6   7        0.19       -1.62      7.93 o 
  -2  -6   7     1786.58     1874.95     19.25 o 
  -1  -6   7      950.16      971.66     20.22 o 
   0  -6   7      172.39      181.76     12.96 o 
   1  -6   7       43.00       23.52      9.25 o 
   2  -6   7      320.36      335.05     14.94 o 
   3  -6   7     2649.06     2675.64     33.31 o 
   4  -6   7     4646.65     4624.75     52.86 o 
   5  -6   7      757.01      743.30     34.37 o 
   6  -6   7      280.29      284.57     16.41 o 
   7  -6   7       19.02       14.41     12.76 o 
   8  -6   7      110.41      104.56     15.62 o 
   9  -6   7        9.32        8.69     14.61 o 
  10  -6   7       14.50        7.01     23.40 o 
  11  -6   7        7.31       -5.53     24.43 o 
 -13  -5   7      113.59      115.81     26.70 o 
 -12  -5   7       27.22       18.61     15.95 o 
 -11  -5   7       55.74       47.36     15.90 o 
 -10  -5   7       26.63       19.38     16.52 o 
  -9  -5   7       42.82       52.39     16.95 o 
  -8  -5   7       15.44        8.46     13.78 o 
  -7  -5   7        0.54        0.35     12.74 o 
  -6  -5   7      403.41      389.27     17.17 o 
  -5  -5   7       12.66       10.70     10.56 o 
  -4  -5   7        0.03        1.25      9.23 o 
  -3  -5   7       69.38       91.14      8.44 o 
  -2  -5   7       35.19       44.94      6.61 o 
  -1  -5   7       11.62        5.72      5.00 o 
   0  -5   7       12.37       17.68      8.44 o 
   1  -5   7        1.43        2.42      8.42 o 
   2  -5   7      122.74      132.44     11.38 o 
   3  -5   7       22.60       20.47      9.72 o 
   4  -5   7      569.10      480.37     29.32 o 
   5  -5   7      170.51      170.94     14.65 o 
   6  -5   7        1.35       -7.47     11.29 o 
   7  -5   7       17.58        1.09     12.19 o 
   8  -5   7        7.50        0.03     12.66 o 
   9  -5   7       71.72       49.10     14.47 o 
  10  -5   7        1.70       -9.90     14.93 o 
  11  -5   7       10.55        0.98     22.39 o 
 -14  -4   7        4.91      -20.14     26.28 o 
 -13  -4   7       12.71        6.54     23.60 o 
 -12  -4   7        1.78       -9.26     15.75 o 
 -11  -4   7        8.17        9.26     14.89 o 
 -10  -4   7        5.89       -7.87     13.30 o 
  -9  -4   7       46.73       50.75     15.47 o 
  -8  -4   7        4.24        6.13     14.26 o 
  -7  -4   7      100.39      111.34     14.45 o 
  -6  -4   7        0.58       -0.86     10.84 o 
  -5  -4   7       50.49       57.29     10.68 o 
  -4  -4   7      325.34      350.02     13.56 o 
  -3  -4   7     1088.01     1097.89     17.54 o 
  -2  -4   7       27.24       20.16      6.35 o 
  -1  -4   7      949.57     1024.76     12.79 o 
   0  -4   7      179.64      186.24      9.91 o 
   1  -4   7      314.87      310.99     11.81 o 
   2  -4   7     4029.29     4125.11     93.32 o 
   3  -4   7     1353.80     1228.24     99.58 o 
   4  -4   7     1157.60     1161.97     13.37 o 
   5  -4   7       10.15       10.81      6.62 o 
   6  -4   7      131.51      112.76      8.68 o 
   7  -4   7      443.74      441.23     13.07 o 
   8  -4   7      168.00      173.75     11.62 o 
   9  -4   7        1.69       -0.54     10.49 o 
  10  -4   7        4.22        2.23     14.04 o 
  11  -4   7       11.33       29.03     15.35 o 
 -14  -3   7        2.50      -14.76     25.18 o 
 -13  -3   7       29.18       16.75     24.46 o 
 -12  -3   7        1.11        4.50     20.37 o 
 -11  -3   7      179.32      184.57     16.43 o 
 -10  -3   7       22.65       15.65     12.11 o 
  -9  -3   7        0.18       -5.79     11.97 o 
  -8  -3   7        0.73        5.29     12.20 o 
  -7  -3   7      481.29      452.92     17.62 o 
  -6  -3   7      175.70      174.36     13.04 o 
  -5  -3   7        0.32        3.66      8.94 o 
  -4  -3   7      123.46      115.84     10.09 o 
  -3  -3   7      102.40      126.05      9.55 o 
  -2  -3   7     2528.16     2621.25     19.63 o 
  -1  -3   7      154.54      163.93      6.21 o 
   0  -3   7      552.76      579.33     22.60 o 
   1  -3   7      377.89      357.88     11.46 o 
   2  -3   7       96.52       77.56      8.37 o 
   3  -3   7      940.30      913.74     19.37 o 
   4  -3   7      123.44      107.77      6.79 o 
   5  -3   7      190.06      201.33      8.54 o 
   6  -3   7       20.95       16.56      7.29 o 
   7  -3   7      202.22      202.08     10.30 o 
   8  -3   7      153.65      161.13     10.84 o 
   9  -3   7      231.56      208.44     12.83 o 
  10  -3   7       31.71       18.78     11.40 o 
  11  -3   7        7.92        6.09     14.91 o 
  12  -3   7        1.43        9.52     16.65 o 
 -14  -2   7       40.51       45.16     25.44 o 
 -13  -2   7       60.13       70.79     28.75 o 
 -12  -2   7       17.25       27.38     24.45 o 
 -11  -2   7       55.84       67.11     14.77 o 
 -10  -2   7       16.76       26.02     12.47 o 
  -9  -2   7       17.64       20.87     11.37 o 
  -8  -2   7      463.63      438.80     14.88 o 
  -7  -2   7      100.86      105.46     11.92 o 
  -6  -2   7      263.36      248.84     12.84 o 
  -5  -2   7        0.49       -0.72      9.02 o 
  -4  -2   7       31.51       30.99      8.42 o 
  -3  -2   7      502.61      535.17     12.67 o 
  -2  -2   7      233.43      258.78      9.57 o 
  -1  -2   7        3.46        4.33      4.98 o 
   0  -2   7      991.15     1029.67     13.29 o 
   1  -2   7       42.33       37.75      7.21 o 
   2  -2   7      426.75      438.28      7.36 o 
   3  -2   7     5132.07     5320.01     88.22 o 
   4  -2   7      227.01      288.35     17.87 o 
   5  -2   7        3.04        7.32      7.25 o 
   6  -2   7      698.53      714.42     33.46 o 
   7  -2   7      108.91      105.58     11.16 o 
   8  -2   7       21.56       28.16     11.54 o 
   9  -2   7        0.89        1.78     12.03 o 
  10  -2   7        9.45       24.55     14.37 o 
  11  -2   7       56.76       58.92     26.30 o 
  12  -2   7       22.53       23.68     27.07 o 
  13  -2   7        3.33        0.07     28.46 o 
 -14  -1   7      191.51      232.58     28.64 o 
 -13  -1   7        3.38        2.45     21.13 o 
 -12  -1   7       17.71       21.94     21.90 o 
 -11  -1   7       11.18       25.58     18.71 o 
 -10  -1   7       98.08      100.20     13.09 o 
  -9  -1   7      134.49      118.00     11.78 o 
  -8  -1   7      604.52      602.41     15.82 o 
  -7  -1   7      343.69      324.57     12.26 o 
  -6  -1   7      189.87      201.33      9.85 o 
  -5  -1   7      416.52      412.62     12.89 o 
  -4  -1   7      241.15      240.68     10.29 o 
  -3  -1   7      100.10      138.38      8.68 o 
  -2  -1   7      298.63      302.06      9.50 o 
  -1  -1   7      602.94      546.26     13.84 o 
   0  -1   7        1.14        4.75      5.62 o 
   1  -1   7      215.31      190.20      5.52 o 
   2  -1   7     1748.95     1768.34     12.47 o 
   3  -1   7     1639.34     1381.35    337.20 o 
   4  -1   7      278.68      293.28     15.20 o 
   5  -1   7        0.76        9.71      6.85 o 
   6  -1   7        3.73        2.35      8.40 o 
   7  -1   7      254.28      279.80     13.16 o 
   8  -1   7        1.18       -3.48     11.28 o 
   9  -1   7       90.87       69.59     13.52 o 
  10  -1   7       14.51        5.05     14.20 o 
  11  -1   7       23.86       37.32     24.42 o 
  12  -1   7       94.68       94.03     29.36 o 
  13  -1   7       30.96       24.06     30.01 o 
  14  -1   7        1.21        4.42     30.97 o 
 -14   0   7        0.81       19.77     24.41 o 
 -13   0   7        0.03        0.29     29.51 o 
 -12   0   7       56.90       34.58     20.11 o 
 -11   0   7        7.21       32.78     20.19 o 
 -10   0   7       17.63       17.88     16.55 o 
  -9   0   7        0.34        8.48      9.85 o 
  -8   0   7       17.65       18.67      9.20 o 
  -7   0   7       13.30       19.06      8.97 o 
  -6   0   7     1316.30     1309.99     16.92 o 
  -5   0   7      185.42      198.51      9.01 o 
  -4   0   7     1274.31     1288.30     16.05 o 
  -3   0   7      708.39      670.49     11.77 o 
  -2   0   7     1169.95     1254.45     18.22 o 
  -1   0   7      259.92      226.19     11.51 o 
   0   0   7      860.78      811.88     10.42 o 
   1   0   7      125.58      115.22     10.89 o 
   2   0   7      269.40      260.32     12.80 o 
   3   0   7       77.38       79.74      5.46 o 
   4   0   7      518.91      486.32     20.62 o 
   5   0   7     1125.67     1164.34     16.51 o 
   6   0   7        2.24        1.44      7.57 o 
   7   0   7       64.81       83.58     10.34 o 
   8   0   7      155.16      167.35     14.22 o 
   9   0   7       16.88       18.09     12.42 o 
  10   0   7      201.63      227.15     17.51 o 
  11   0   7       73.31       59.33     26.72 o 
  12   0   7       18.76       16.24     28.80 o 
  13   0   7        6.83      -18.47     31.40 o 
  14   0   7        7.95        3.66     34.06 o 
 -14   1   7       95.28      107.26     24.77 o 
 -13   1   7       62.05       43.83     22.19 o 
 -12   1   7       55.15       68.62     21.93 o 
 -11   1   7       12.57       17.07     19.98 o 
 -10   1   7       98.92       99.91     18.45 o 
  -9   1   7      111.11      106.63     17.51 o 
  -8   1   7      163.73      152.61     15.61 o 
  -7   1   7      342.00      333.70     13.34 o 
  -6   1   7        4.55        0.47      6.46 o 
  -5   1   7       83.63       87.93      6.66 o 
  -4   1   7        4.78        6.09      5.05 o 
  -3   1   7     1368.87     1370.87     13.11 o 
  -2   1   7       23.37       13.24      4.93 o 
  -1   1   7      231.52      238.09      6.65 o 
   0   1   7       22.40       25.46      5.22 o 
   1   1   7      169.29      142.70     10.11 o 
   2   1   7      777.51      754.33     18.98 o 
   3   1   7      569.00      613.61     18.62 o 
   4   1   7     1833.14     1964.84     85.96 o 
   5   1   7      531.30      574.58     25.70 o 
   6   1   7       80.72       91.62      9.09 o 
   7   1   7       21.67       38.30      9.64 o 
   8   1   7      128.07      134.65     12.84 o 
   9   1   7       63.71       66.75     13.06 o 
  10   1   7      274.82      276.55     18.33 o 
  11   1   7        1.58       -4.68     27.36 o 
  12   1   7       90.93      135.16     29.35 o 
  13   1   7       35.63       58.70     34.78 o 
  14   1   7       13.48       27.23     37.52 o 
 -14   2   7      103.50      138.58     25.30 o 
 -13   2   7        4.81        2.37     22.69 o 
 -12   2   7       12.39       20.36     21.63 o 
 -11   2   7       10.08       12.79     20.67 o 
 -10   2   7      200.01      221.43     21.56 o 
  -9   2   7        0.00        6.86     16.05 o 
  -8   2   7      610.46      636.72     22.05 o 
  -7   2   7     1980.31     1935.38     34.07 o 
  -6   2   7      151.80      151.25     13.73 o 
  -5   2   7      371.44      381.16     23.94 o 
  -4   2   7     1986.11     2040.62     35.31 o 
  -3   2   7      812.48      873.27     21.90 o 
  -2   2   7     1267.73     1374.00     24.26 o 
  -1   2   7     1012.65      977.64     27.56 o 
   0   2   7      235.59      235.29      7.51 o 
   1   2   7       75.47       65.15      5.23 o 
   2   2   7        4.28        1.53      7.40 o 
   3   2   7     1082.00     1126.86     16.68 o 
   4   2   7      108.58      119.48     10.79 o 
   5   2   7      558.13      540.02     10.33 o 
   6   2   7     1097.98     1056.70     17.46 o 
   7   2   7     1184.07     1149.15     20.49 o 
   8   2   7       38.37       45.26     11.54 o 
   9   2   7       23.44       32.27     12.78 o 
  10   2   7       17.48       15.16     24.47 o 
  11   2   7       36.67       37.01     26.78 o 
  12   2   7       23.87       28.10     31.29 o 
  13   2   7        1.12       22.57     32.99 o 
  14   2   7       90.66      122.10     41.38 o 
 -14   3   7        5.44      -15.44     24.30 o 
 -13   3   7        1.05       -4.86     29.34 o 
 -12   3   7        4.93        3.84     20.94 o 
 -11   3   7       15.15        1.98     19.35 o 
 -10   3   7      179.59      166.62     20.53 o 
  -9   3   7      263.49      324.70     20.74 o 
  -8   3   7       72.30       89.51     17.23 o 
  -7   3   7       23.33       20.35     13.39 o 
  -6   3   7       73.17       70.16     12.44 o 
  -5   3   7       78.25      107.65     11.59 o 
  -4   3   7       42.25       33.00     13.52 o 
  -3   3   7     1769.59     1811.26     32.57 o 
  -2   3   7      227.03      266.59     15.77 o 
  -1   3   7      150.60      171.08      9.27 o 
   0   3   7     1076.63     1127.95     15.67 o 
   1   3   7       54.94       62.71      5.03 o 
   2   3   7     1327.00     1438.09     12.41 o 
   3   3   7      254.67      306.37      7.29 o 
   4   3   7     1666.75     1753.58     22.85 o 
   5   3   7        7.31        2.68      9.88 o 
   6   3   7      242.37      242.40     14.16 o 
   7   3   7     1752.10     1735.31     26.33 o 
   8   3   7      971.23      913.21     17.83 o 
   9   3   7        3.15        1.62     12.38 o 
  10   3   7      433.81      403.25     34.20 o 
  11   3   7       24.24       20.10     26.04 o 
  12   3   7        0.53       13.25     28.36 o 
  13   3   7        8.42        4.77     34.53 o 
  14   3   7       41.12       38.70     35.94 o 
 -13   4   7        1.28        3.54     22.27 o 
 -12   4   7       79.83       83.31     21.47 o 
 -11   4   7       31.86       29.84     20.52 o 
 -10   4   7      304.78      313.95     22.80 o 
  -9   4   7      124.75      123.22     19.04 o 
  -8   4   7      230.81      230.84     18.22 o 
  -7   4   7       57.83       67.69     14.29 o 
  -6   4   7        1.65        1.42     11.80 o 
  -5   4   7      101.99      112.88     18.52 o 
  -4   4   7     1782.15     1802.97     36.99 o 
  -3   4   7      100.15       71.97     13.39 o 
  -2   4   7      252.02      234.73     15.40 o 
  -1   4   7      432.69      439.57      7.52 o 
   0   4   7      324.33      345.63      7.86 o 
   1   4   7     6354.69     7109.57     40.07 o 
   2   4   7     1316.69     1382.74     12.73 o 
   3   4   7       39.90       34.72      5.71 o 
   4   4   7      147.90      110.20     12.33 o 
   5   4   7      243.42      215.78     12.79 o 
   6   4   7      518.68      519.37     18.54 o 
   7   4   7      319.98      325.13     17.52 o 
   8   4   7     1922.56     1839.68     23.93 o 
   9   4   7      144.54      133.55     12.56 o 
  10   4   7       19.55        9.51     28.35 o 
  11   4   7       80.01      121.19     31.22 o 
  12   4   7       73.03      100.43     32.96 o 
  13   4   7       55.17       19.94     33.89 o 
  14   4   7       24.66        4.73     40.29 o 
 -13   5   7       40.92       34.15     20.65 o 
 -12   5   7        7.33       10.80     21.70 o 
 -11   5   7       68.11       69.19     21.27 o 
 -10   5   7       54.70       65.24     18.55 o 
  -9   5   7      336.98      354.09     21.93 o 
  -8   5   7      989.04     1011.08     27.86 o 
  -7   5   7      395.89      387.05     19.45 o 
  -6   5   7        0.03        1.94     12.38 o 
  -5   5   7      408.23      415.40     26.71 o 
  -4   5   7      653.81      713.91     26.78 o 
  -3   5   7      851.96      922.01     28.52 o 
  -2   5   7       93.25       93.41      5.37 o 
  -1   5   7        9.64        3.86      4.98 o 
   0   5   7      531.74      540.00     10.13 o 
   1   5   7     3124.56     3400.09     22.41 o 
   2   5   7      169.85      145.15      7.59 o 
   3   5   7     2262.95     2376.78     20.03 o 
   4   5   7      581.04      609.39     12.97 o 
   5   5   7       14.15        9.65     10.52 o 
   6   5   7        0.08       -0.58     12.85 o 
   7   5   7       59.47       58.84     14.79 o 
   8   5   7      215.35      182.31     17.31 o 
   9   5   7      239.48      225.37     14.47 o 
  10   5   7        6.70        9.40     18.11 o 
  11   5   7       18.97       -9.74     33.34 o 
  12   5   7        7.03       13.82     31.40 o 
  13   5   7        4.64       35.97     33.27 o 
  14   5   7        1.41       -8.48     40.83 o 
 -13   6   7        0.74       12.34     32.08 o 
 -12   6   7       43.75       52.53     18.83 o 
 -11   6   7        2.25       18.79     23.71 o 
 -10   6   7      186.86      215.44     20.61 o 
  -9   6   7        0.01        4.94     17.06 o 
  -8   6   7      222.71      222.95     18.68 o 
  -7   6   7      233.09      211.70     17.21 o 
  -6   6   7      535.87      521.88     25.12 o 
  -5   6   7       44.97       47.00     17.73 o 
  -4   6   7      145.05      156.03     20.45 o 
  -3   6   7       84.49       76.60      5.57 o 
  -2   6   7       96.58       98.73      8.39 o 
  -1   6   7      207.32      206.44      7.80 o 
   0   6   7      529.24      573.14     12.39 o 
   1   6   7      622.40      650.11     12.26 o 
   2   6   7      100.74       91.34      7.84 o 
   3   6   7       25.55       28.92      6.84 o 
   4   6   7      561.77      547.95     12.62 o 
   5   6   7     3182.39     3066.82     26.65 o 
   6   6   7      146.78      134.51     14.89 o 
   7   6   7        5.87        8.39     14.45 o 
   8   6   7      208.49      189.20     18.44 o 
   9   6   7      243.40      228.25     21.25 o 
  10   6   7        2.87       19.63     18.66 o 
  11   6   7       45.81       28.80     20.25 o 
  12   6   7      195.35      197.18     39.53 o 
  13   6   7       20.49       38.81     38.46 o 
  14   6   7       11.13       43.52     43.08 o 
 -12   7   7        3.19       74.17     34.05 o 
 -11   7   7       84.23      111.93     22.62 o 
 -10   7   7        0.19       12.13     18.02 o 
  -9   7   7      101.16      140.37     27.71 o 
  -8   7   7      152.76      163.04     18.76 o 
  -7   7   7      144.83      150.01     16.28 o 
  -6   7   7       15.78       19.69     13.32 o 
  -5   7   7      197.40      231.50     23.59 o 
  -4   7   7      509.76      498.73     28.41 o 
  -3   7   7       28.99       24.15      6.48 o 
  -2   7   7      281.29      273.19     10.37 o 
  -1   7   7        6.37        3.91      6.66 o 
   0   7   7      233.35      227.60      9.42 o 
   1   7   7       55.44       50.11      7.87 o 
   2   7   7      247.69      248.23     10.32 o 
   3   7   7      583.01      548.35     14.61 o 
   4   7   7     2803.63     2744.64     26.21 o 
   5   7   7     1383.44     1336.88     20.10 o 
   6   7   7       60.46       45.84     14.61 o 
   7   7   7       10.23       10.26     15.41 o 
   8   7   7        6.60        2.98     16.19 o 
   9   7   7        1.58        3.55     16.86 o 
  10   7   7       30.97       39.92     20.33 o 
  11   7   7       33.30       34.27     22.40 o 
  12   7   7        1.28       13.15     22.32 o 
  13   7   7       27.22       53.35     41.40 o 
 -12   8   7       10.47       51.70     32.69 o 
 -11   8   7       23.92        6.80     30.38 o 
 -10   8   7       42.02       46.02     20.27 o 
  -9   8   7       58.32       95.17     25.54 o 
  -8   8   7        0.02        1.42     16.46 o 
  -7   8   7       22.19       37.72     22.60 o 
  -6   8   7       21.12       22.27     13.78 o 
  -5   8   7      244.07      227.59     28.58 o 
  -4   8   7       97.55       95.96     23.20 o 
  -3   8   7       17.30       16.77     18.90 o 
  -2   8   7        3.50       10.91      8.50 o 
  -1   8   7      159.62      141.33      9.05 o 
   0   8   7       59.40       58.34      8.74 o 
   1   8   7      178.96      144.83      9.84 o 
   2   8   7     2654.37     2593.81     25.89 o 
   3   8   7      274.95      268.44     11.82 o 
   4   8   7       42.07       47.86      9.65 o 
   5   8   7      480.01      480.00     14.70 o 
   6   8   7        7.65        8.97     15.04 o 
   7   8   7       23.18       11.32     15.85 o 
   8   8   7        9.61        7.77     16.14 o 
   9   8   7        6.82       -1.34     19.09 o 
  10   8   7       48.43       71.19     21.95 o 
  11   8   7       54.75       72.81     24.82 o 
  12   8   7       83.60       96.05     24.66 o 
  13   8   7        0.33        4.30     38.08 o 
 -11   9   7       17.70      110.79     30.95 o 
 -10   9   7       42.14       38.47     31.24 o 
  -9   9   7       17.80       18.63     27.43 o 
  -8   9   7       51.15       -1.17     30.12 o 
  -7   9   7       15.96       15.94     17.18 o 
  -6   9   7        1.05       -0.10     14.86 o 
  -5   9   7      269.36      306.77     32.03 o 
  -4   9   7      290.36      249.56     27.84 o 
  -3   9   7      215.48      197.90     26.62 o 
  -2   9   7       40.40       28.55     20.05 o 
  -1   9   7        1.38        3.76      8.13 o 
   0   9   7      122.05      126.01      9.97 o 
   1   9   7       46.60       39.61      9.51 o 
   2   9   7      930.07      958.46     18.39 o 
   3   9   7      404.21      391.28     13.98 o 
   4   9   7       31.85       32.92     10.66 o 
   5   9   7       93.09       83.32     11.77 o 
   6   9   7       11.73       10.03     10.96 o 
   7   9   7        0.50        9.47     17.80 o 
   8   9   7      293.52      290.65     23.83 o 
   9   9   7       22.59       12.42     19.63 o 
  10   9   7      143.70      165.27     23.06 o 
  11   9   7       46.92       20.55     21.94 o 
  12   9   7       12.41       17.52     26.13 o 
  -9  10   7       21.23       29.49     34.50 o 
  -8  10   7       19.80       16.55     26.23 o 
  -7  10   7        8.10        1.73     28.39 o 
  -6  10   7        9.54       32.37     28.86 o 
  -5  10   7       42.61       24.41     25.97 o 
  -4  10   7     1009.29     1025.82     44.12 o 
  -3  10   7       11.03       29.92     21.65 o 
  -2  10   7      107.89       78.50     22.74 o 
  -1  10   7      305.51      308.40     12.86 o 
   0  10   7      110.20      103.64     10.79 o 
   1  10   7      108.25      101.01     10.90 o 
   2  10   7       94.04       73.79     11.20 o 
   3  10   7       76.25       86.78     12.26 o 
   4  10   7       31.01       32.91     11.20 o 
   5  10   7        2.15       -0.72     11.24 o 
   6  10   7        4.27        4.26     11.59 o 
   7  10   7       34.52       32.94     18.13 o 
   8  10   7        0.80        9.31     19.12 o 
   9  10   7        0.39       12.08     21.52 o 
  10  10   7       10.30       13.50     21.77 o 
  11  10   7        0.10       -3.19     22.84 o 
  12  10   7        1.47        2.09     27.12 o 
 -10  11   7       22.56       63.66     41.80 o 
  -9  11   7       76.01       46.37     38.47 o 
  -8  11   7       35.42       34.37     33.65 o 
  -7  11   7        1.98       -9.62     29.57 o 
  -6  11   7       37.16       29.85     32.91 o 
  -5  11   7        1.52       88.35     32.38 o 
  -4  11   7      167.50      206.78     29.99 o 
  -3  11   7       71.97       58.85     24.94 o 
  -2  11   7      263.66      329.57     31.35 o 
  -1  11   7       49.73       34.62     22.13 o 
   0  11   7       68.92       66.69     10.95 o 
   1  11   7      355.88      346.64     14.96 o 
   2  11   7      329.13      381.44     15.83 o 
   3  11   7      212.94      215.14     14.23 o 
   4  11   7       28.08       30.59     12.06 o 
   5  11   7       21.50       32.83     12.61 o 
   6  11   7        1.66        0.13     12.94 o 
   7  11   7       14.21        9.23     19.29 o 
   8  11   7        3.12        1.11     20.16 o 
   9  11   7        4.16       15.75     21.00 o 
  10  11   7       45.94       64.46     23.51 o 
  11  11   7       74.14      103.44     27.33 o 
  -9  12   7        0.71        1.91     38.03 o 
  -8  12   7       16.87       32.42     35.91 o 
  -7  12   7        2.82      -32.00     36.90 o 
  -6  12   7        7.13       29.54     33.54 o 
  -5  12   7        0.24       -0.47     31.75 o 
  -4  12   7        9.46       28.51     26.11 o 
  -3  12   7       36.61       11.01     24.89 o 
  -2  12   7       35.46       17.07     27.22 o 
  -1  12   7       68.52       66.45     27.80 o 
   0  12   7       63.49       65.83     11.66 o 
   1  12   7      209.89      222.90     14.42 o 
   2  12   7       14.51       11.27     12.35 o 
   3  12   7        7.00        8.88     12.41 o 
   4  12   7        0.00        5.20     12.92 o 
   5  12   7       68.15       70.74     13.53 o 
   6  12   7        1.12      -13.35     14.19 o 
   7  12   7       79.99      114.91     21.98 o 
   8  12   7       24.07       28.70     20.93 o 
   9  12   7       40.79       40.70     22.79 o 
  10  12   7       20.45       29.62     23.75 o 
  -7  13   7      105.33       43.78     38.95 o 
  -6  13   7      117.86       57.05     37.54 o 
  -5  13   7        6.92       -7.53     35.06 o 
  -4  13   7      133.71      132.22     33.97 o 
  -3  13   7      118.81      130.37     35.41 o 
  -2  13   7       20.76       21.22     28.03 o 
  -1  13   7        3.40       30.81     29.70 o 
   0  13   7       60.82       75.37     28.38 o 
   1  13   7        6.41       36.24     16.80 o 
   2  13   7       10.90       25.39     17.01 o 
   3  13   7        1.31        3.56     13.13 o 
   4  13   7        2.25        6.66     14.22 o 
   5  13   7       86.65       76.19     15.88 o 
   6  13   7       38.61       53.67     15.32 o 
   7  13   7        0.11       11.21     20.89 o 
   8  13   7       25.52       35.23     22.38 o 
   9  13   7       11.15        3.09     22.97 o 
  -6  14   7        0.00       -9.83     37.55 o 
  -5  14   7       90.79       54.06     36.97 o 
  -4  14   7        9.82        0.00     34.25 o 
  -3  14   7        7.78      -16.77     31.38 o 
  -2  14   7       84.65       99.46     31.72 o 
  -1  14   7      139.14      145.22     33.99 o 
   0  14   7        2.74       20.84     30.93 o 
   1  14   7        7.09       14.69     26.62 o 
   2  14   7        0.05        4.74     18.53 o 
   3  14   7       32.63       34.36     19.25 o 
   4  14   7       35.76       50.28     19.18 o 
   5  14   7      110.53      124.40     24.11 o 
   6  14   7        1.84      -11.39     18.65 o 
   7  14   7       27.73       14.47     22.64 o 
   8  14   7       31.51       23.97     23.05 o 
  -4  15   7        4.11      -11.75     32.84 o 
  -3  15   7       35.50       45.21     34.72 o 
  -2  15   7        6.81       36.86     35.19 o 
  -1  15   7       59.90       91.71     33.95 o 
   0  15   7       43.90        7.91     32.13 o 
   1  15   7       17.04       -4.61     30.94 o 
   2  15   7       14.78        5.69     27.24 o 
   3  15   7       10.51       20.37     19.84 o 
   4  15   7       16.54       17.92     20.26 o 
   5  15   7       20.74       44.59     20.20 o 
   6  15   7        9.30       13.33     19.14 o 
  -1  16   7       11.94       67.48     34.03 o 
   0  16   7       28.91       30.99     32.03 o 
   1  16   7       61.00       64.99     32.16 o 
   2  16   7       25.10       40.33     29.11 o 
   3  16   7        4.02       27.92     31.71 o 
  -3 -15   8       32.41       40.45     24.03 o 
  -2 -15   8       61.53       82.78     25.89 o 
  -1 -15   8        0.12       -2.69     24.20 o 
   0 -15   8        8.79       16.05     24.60 o 
   1 -15   8       13.19       -1.65     25.29 o 
   2 -15   8       19.89       10.63     24.21 o 
  -6 -14   8        2.80      -15.41     37.86 o 
  -5 -14   8        0.00        3.71     23.31 o 
  -4 -14   8       48.19       36.84     25.79 o 
  -3 -14   8        2.31       -0.84     21.71 o 
  -2 -14   8      159.63      186.78     25.92 o 
  -1 -14   8      154.77      140.43     24.84 o 
   0 -14   8      160.60      173.92     25.99 o 
   1 -14   8        3.83       -0.84     24.16 o 
   2 -14   8        1.62      -19.06     22.24 o 
   3 -14   8       22.81       -6.94     22.98 o 
   4 -14   8       41.58       32.44     33.55 o 
   5 -14   8        0.27       15.27     34.41 o 
  -8 -13   8        5.29        6.55     38.92 o 
  -7 -13   8       26.22       40.31     37.66 o 
  -6 -13   8        2.82       -5.21     32.82 o 
  -5 -13   8       50.11       41.73     23.48 o 
  -4 -13   8       46.56       37.82     20.97 o 
  -3 -13   8        3.35       13.27     21.94 o 
  -2 -13   8      121.47      105.28     24.21 o 
  -1 -13   8       50.20       80.96     22.85 o 
   0 -13   8      127.77       92.57     21.70 o 
   1 -13   8       11.62        6.93     21.04 o 
   2 -13   8       28.32        7.53     19.79 o 
   3 -13   8        4.56       11.96     19.52 o 
   4 -13   8       56.51       75.87     21.32 o 
   5 -13   8       58.13      109.75     35.10 o 
   6 -13   8       25.03       40.01     32.46 o 
  -9 -12   8       50.63       39.81     34.04 o 
  -8 -12   8       21.61       48.71     35.36 o 
  -7 -12   8        9.02       17.87     34.49 o 
  -6 -12   8        3.93       -4.06     31.93 o 
  -5 -12   8      188.38      229.48     23.81 o 
  -4 -12   8       74.56       42.16     20.85 o 
  -3 -12   8      184.76      169.51     21.88 o 
  -2 -12   8       44.98       32.09     20.44 o 
  -1 -12   8        5.57        1.09     19.37 o 
   0 -12   8      148.31      129.21     20.98 o 
   1 -12   8       21.53       17.94     19.41 o 
   2 -12   8      229.67      240.39     22.33 o 
   3 -12   8      116.54      109.22     20.69 o 
   4 -12   8       29.24       26.30     18.76 o 
   5 -12   8       10.42        3.25     18.79 o 
   6 -12   8        0.01        3.36     30.58 o 
   7 -12   8        6.46        0.18     29.32 o 
   8 -12   8        9.67      -15.15     30.70 o 
 -10 -11   8        5.81       17.55     34.25 o 
  -9 -11   8       46.68       55.28     37.43 o 
  -8 -11   8        0.35       13.36     33.98 o 
  -7 -11   8      418.03      475.17     40.84 o 
  -6 -11   8       15.03        3.22     27.89 o 
  -5 -11   8       35.38       31.59     18.42 o 
  -4 -11   8        0.36        0.30     18.68 o 
  -3 -11   8        6.67       11.79     17.96 o 
  -2 -11   8       55.29       75.27     19.06 o 
  -1 -11   8       21.46        7.13     17.49 o 
   0 -11   8        4.29       20.69     20.90 o 
   1 -11   8        5.65       10.32     17.49 o 
   2 -11   8       32.43       30.61     14.08 o 
   3 -11   8      166.60      206.05     18.00 o 
   4 -11   8        0.22       -5.71     17.94 o 
   5 -11   8        9.18       19.84     16.90 o 
   6 -11   8        3.48       -7.25     18.49 o 
   7 -11   8       13.86       20.09     27.59 o 
   8 -11   8       11.43        6.97     32.71 o 
   9 -11   8        3.25       -8.02     30.62 o 
 -11 -10   8       25.27       37.90     23.39 o 
 -10 -10   8      148.98      161.63     25.25 o 
  -9 -10   8      145.35      168.37     24.14 o 
  -8 -10   8        9.38        1.11     19.04 o 
  -7 -10   8       35.83       27.66     29.30 o 
  -6 -10   8       88.02      100.42     28.29 o 
  -5 -10   8        1.15        1.85     18.27 o 
  -4 -10   8       59.42       64.42     17.73 o 
  -3 -10   8        0.82        7.23     16.87 o 
  -2 -10   8       20.79       16.89     16.92 o 
  -1 -10   8       59.68       52.06     13.35 o 
   0 -10   8        0.95        0.57     13.46 o 
   1 -10   8        0.02       -3.64     12.85 o 
   2 -10   8       98.72       91.26     14.84 o 
   3 -10   8        8.69       -2.02     12.91 o 
   4 -10   8        7.88        2.36     16.10 o 
   5 -10   8      117.50      113.46     18.30 o 
   6 -10   8       56.86       51.32     24.18 o 
   7 -10   8      144.36      113.96     29.77 o 
   8 -10   8       28.03       10.67     29.12 o 
   9 -10   8        3.84       26.55     29.81 o 
  10 -10   8       15.87       20.78     31.17 o 
 -12  -9   8       34.61       25.88     27.31 o 
 -11  -9   8      318.86      351.96     28.98 o 
 -10  -9   8       93.40      108.20     23.16 o 
  -9  -9   8       54.67       76.79     20.94 o 
  -8  -9   8       13.76       32.19     19.77 o 
  -7  -9   8      144.33      154.20     19.25 o 
  -6  -9   8      242.65      246.75     19.07 o 
  -5  -9   8        3.17        0.07     10.96 o 
  -4  -9   8       44.12       45.52     14.99 o 
  -3  -9   8       29.44       25.35     16.48 o 
  -2  -9   8       78.54       90.91     15.21 o 
  -1  -9   8        0.26       -6.15     12.25 o 
   0  -9   8      943.29      972.50     22.93 o 
   1  -9   8      129.63      139.27     16.53 o 
   2  -9   8       85.34       77.17     13.43 o 
   3  -9   8       16.40       18.02     14.65 o 
   4  -9   8      139.53      137.85     16.97 o 
   5  -9   8      283.11      250.50     19.38 o 
   6  -9   8        1.10        0.08     15.72 o 
   7  -9   8       81.61       69.40     17.76 o 
   8  -9   8      135.27      119.42     29.62 o 
   9  -9   8        0.01        7.25     27.77 o 
  10  -9   8       16.67       -2.44     30.06 o 
 -12  -8   8       34.41       46.83     23.21 o 
 -11  -8   8        0.00        0.28     21.88 o 
 -10  -8   8       65.65       73.50     22.07 o 
  -9  -8   8      101.02       97.46     21.08 o 
  -8  -8   8      208.70      193.40     21.20 o 
  -7  -8   8        0.02        3.97     16.53 o 
  -6  -8   8      576.51      580.44     22.96 o 
  -5  -8   8      288.53      251.71     16.69 o 
  -4  -8   8        0.02        6.25      9.61 o 
  -3  -8   8       20.07       19.51      9.09 o 
  -2  -8   8        1.62        4.41     14.25 o 
  -1  -8   8       22.46       21.13     11.48 o 
   0  -8   8      153.50      154.66     13.03 o 
   1  -8   8      280.56      315.15     15.53 o 
   2  -8   8      306.35      302.49     17.39 o 
   3  -8   8      182.42      184.30     39.66 o 
   4  -8   8      193.73      187.77     17.34 o 
   5  -8   8       25.24        4.23     14.32 o 
   6  -8   8      205.49      193.22     18.02 o 
   7  -8   8       56.47       40.46     15.59 o 
   8  -8   8       67.61       45.98     17.22 o 
   9  -8   8        0.35       23.17     27.72 o 
  10  -8   8        2.32       22.98     31.22 o 
 -13  -7   8       27.80       17.91     19.39 o 
 -12  -7   8        7.46       15.45     18.55 o 
 -11  -7   8        0.13      -12.56     21.79 o 
 -10  -7   8       52.26       42.73     19.39 o 
  -9  -7   8       12.93       19.28     17.59 o 
  -8  -7   8       14.12       37.48     16.98 o 
  -7  -7   8      213.57      213.79     18.68 o 
  -6  -7   8       18.59       20.63     13.73 o 
  -5  -7   8       81.97       69.22     13.77 o 
  -4  -7   8        1.90        6.73      9.03 o 
  -3  -7   8        4.36       11.08      8.65 o 
  -2  -7   8       17.91       14.82      7.15 o 
  -1  -7   8       16.38       15.07     10.10 o 
   0  -7   8      468.15      463.81     18.61 o 
   1  -7   8      638.23      639.68     17.28 o 
   2  -7   8       30.36       32.87     12.56 o 
   3  -7   8       69.16       69.80     13.53 o 
   4  -7   8       92.54       78.90     13.88 o 
   5  -7   8        2.60        1.08     13.47 o 
   6  -7   8      218.24      215.50     17.59 o 
   7  -7   8       19.41       15.54     17.70 o 
   8  -7   8      380.67      368.50     33.18 o 
   9  -7   8        2.89       10.07     16.96 o 
  10  -7   8       31.94       25.17     27.42 o 
 -13  -6   8        1.61       -7.83     18.59 o 
 -12  -6   8        2.40       12.94     20.93 o 
 -11  -6   8       31.72       35.56     16.83 o 
 -10  -6   8       49.48       49.14     18.25 o 
  -9  -6   8        0.67        7.78     17.88 o 
  -8  -6   8        1.61        6.23     15.56 o 
  -7  -6   8       11.72       13.57     14.25 o 
  -6  -6   8       34.40       49.60     14.09 o 
  -5  -6   8        0.37       -0.58     11.76 o 
  -4  -6   8        0.00       -0.41      8.82 o 
  -3  -6   8      171.91      165.34      9.59 o 
  -2  -6   8     1793.19     1897.74     20.90 o 
  -1  -6   8        3.54        1.45      5.00 o 
   0  -6   8       20.63       26.68      9.39 o 
   1  -6   8       79.76       74.44     10.37 o 
   2  -6   8      210.18      230.73     14.31 o 
   3  -6   8     1070.73     1075.49     23.37 o 
   4  -6   8      506.63      480.68     18.24 o 
   5  -6   8      260.10      251.62     15.56 o 
   6  -6   8       61.99       60.60     13.53 o 
   7  -6   8        7.57       21.38     14.02 o 
   8  -6   8        8.04        8.34     13.69 o 
   9  -6   8        2.51       10.64     15.49 o 
  10  -6   8        1.25        7.33     21.06 o 
 -13  -5   8        3.73       28.49     25.09 o 
 -12  -5   8       17.53        9.72     16.38 o 
 -11  -5   8       14.43        9.12     15.29 o 
 -10  -5   8        5.17       -3.11     16.58 o 
  -9  -5   8       41.49       44.79     16.66 o 
  -8  -5   8      252.53      217.33     18.59 o 
  -7  -5   8      194.70      156.39     16.24 o 
  -6  -5   8       28.06       20.39     11.80 o 
  -5  -5   8        4.98        2.31     11.15 o 
  -4  -5   8      108.16      100.92     11.49 o 
  -3  -5   8      238.77      225.44      9.47 o 
  -2  -5   8      545.59      543.19     10.58 o 
  -1  -5   8      338.93      324.80      8.01 o 
   0  -5   8      845.01      859.58     16.47 o 
   1  -5   8      184.20      183.25     10.26 o 
   2  -5   8     2246.01     2129.94     37.19 o 
   3  -5   8      612.70      636.40     17.36 o 
   4  -5   8     1219.71     1212.79     22.97 o 
   5  -5   8       10.33       10.77     10.75 o 
   6  -5   8      290.80      288.84     15.40 o 
   7  -5   8      174.47      189.63     15.02 o 
   8  -5   8      274.66      277.36     17.27 o 
   9  -5   8       11.83        1.76     13.79 o 
  10  -5   8        0.33       -9.18     14.71 o 
 -14  -4   8      177.27      174.65     28.83 o 
 -13  -4   8      154.50      200.48     36.36 o 
 -12  -4   8       18.16       14.28     16.00 o 
 -11  -4   8      154.94      182.74     17.24 o 
 -10  -4   8       11.58       -5.99     13.49 o 
  -9  -4   8       33.64       20.68     14.67 o 
  -8  -4   8      259.88      245.23     16.92 o 
  -7  -4   8        3.44        3.81     12.28 o 
  -6  -4   8      776.61      745.20     23.67 o 
  -5  -4   8      225.41      203.22     13.19 o 
  -4  -4   8       16.43       14.36      9.32 o 
  -3  -4   8      602.68      649.41     15.10 o 
  -2  -4   8      443.02      474.07     13.46 o 
  -1  -4   8        3.32        5.83      4.86 o 
   0  -4   8        4.44        3.44      7.25 o 
   1  -4   8      395.38      416.61     13.08 o 
   2  -4   8      824.15      860.85     17.35 o 
   3  -4   8      177.09      207.31     15.27 o 
   4  -4   8      472.68      448.50      9.26 o 
   5  -4   8      124.62      132.61      7.96 o 
   6  -4   8        5.65        7.93      5.95 o 
   7  -4   8      356.11      341.27     12.36 o 
   8  -4   8       25.61       21.73      9.99 o 
   9  -4   8       66.36       65.94     14.27 o 
  10  -4   8       20.44       23.83     19.31 o 
  11  -4   8       23.29       10.52     21.86 o 
 -14  -3   8      113.54      137.58     27.87 o 
 -13  -3   8        0.83        1.30     23.64 o 
 -12  -3   8       22.59       50.35     21.01 o 
 -11  -3   8      101.07      102.89     15.61 o 
 -10  -3   8       22.56       30.88     12.83 o 
  -9  -3   8       32.33       26.09     12.05 o 
  -8  -3   8       86.25       91.54     14.56 o 
  -7  -3   8      193.72      172.88     13.93 o 
  -6  -3   8      133.32      126.38     12.58 o 
  -5  -3   8       18.33       18.84      9.58 o 
  -4  -3   8      337.19      312.34     12.42 o 
  -3  -3   8       10.28        9.51      7.71 o 
  -2  -3   8      163.94      150.99      7.38 o 
  -1  -3   8      209.68      182.60      9.46 o 
   0  -3   8      341.50      340.81      6.28 o 
   1  -3   8     1860.37     1838.88     20.89 o 
   2  -3   8     1713.19     1766.91     20.89 o 
   3  -3   8     2881.08     2972.69     55.39 o 
   4  -3   8       39.98       44.10      6.20 o 
   5  -3   8        1.89       -1.32      6.33 o 
   6  -3   8       22.80       26.48      7.67 o 
   7  -3   8      331.49      317.17     11.76 o 
   8  -3   8      166.03      158.26     12.15 o 
   9  -3   8        4.51        5.21      9.81 o 
  10  -3   8       17.07       10.05     11.03 o 
  11  -3   8       13.15       16.55     15.77 o 
  12  -3   8       43.43       83.92     24.75 o 
 -14  -2   8       14.66       23.61     23.79 o 
 -13  -2   8       40.82       60.87     24.35 o 
 -12  -2   8       65.61       72.69     22.02 o 
 -11  -2   8       82.13       89.26     30.67 o 
 -10  -2   8       67.89       84.09     14.05 o 
  -9  -2   8      182.09      195.18     14.07 o 
  -8  -2   8        1.39        5.61     10.65 o 
  -7  -2   8        0.20        0.50     10.82 o 
  -6  -2   8       13.51        7.65      9.44 o 
  -5  -2   8      222.13      234.05     18.85 o 
  -4  -2   8      880.96      770.07     15.94 o 
  -3  -2   8       96.61       74.20      8.45 o 
  -2  -2   8      110.94      123.68      8.62 o 
  -1  -2   8      881.53      875.65     10.07 o 
   0  -2   8      606.34      584.59     11.06 o 
   1  -2   8       56.30       63.80      4.75 o 
   2  -2   8     3170.39     3282.60     28.16 o 
   3  -2   8       47.63       54.42     11.10 o 
   4  -2   8      137.92      128.14      6.92 o 
   5  -2   8       14.05        6.12      6.81 o 
   6  -2   8        9.56        8.70      8.01 o 
   7  -2   8       21.54       23.46      9.60 o 
   8  -2   8      312.65      322.92     14.98 o 
   9  -2   8       87.01       89.45     13.44 o 
  10  -2   8       66.78       90.19     16.75 o 
  11  -2   8        8.42       16.73     24.36 o 
  12  -2   8       23.22       26.81     28.22 o 
  13  -2   8      112.58      115.46     31.64 o 
 -14  -1   8       17.99       34.88     24.07 o 
 -13  -1   8       21.16       34.11     22.18 o 
 -12  -1   8        8.71       -1.44     20.68 o 
 -11  -1   8        6.07        1.59     20.95 o 
 -10  -1   8        0.14       15.09     18.04 o 
  -9  -1   8       34.71       30.42     10.94 o 
  -8  -1   8      157.43      137.16     11.38 o 
  -7  -1   8      244.50      239.24     11.47 o 
  -6  -1   8        0.04        2.26      7.98 o 
  -5  -1   8        5.60        9.23      8.16 o 
  -4  -1   8     6760.56     6766.33     38.75 o 
  -3  -1   8     1036.55     1022.12     15.37 o 
  -2  -1   8       59.58       70.69     11.03 o 
  -1  -1   8       70.89       60.49      9.39 o 
   0  -1   8     2348.23     2283.78     23.52 o 
   1  -1   8     1254.29     1235.66     10.67 o 
   2  -1   8     2892.28     2901.10     39.42 o 
   3  -1   8       48.79       36.40      5.87 o 
   4  -1   8      106.21      127.75      7.51 o 
   5  -1   8        0.00        5.58      6.70 o 
   6  -1   8       14.73       13.08      8.03 o 
   7  -1   8      121.17      115.79     10.55 o 
   8  -1   8       14.77       13.00     10.24 o 
   9  -1   8      318.02      336.62     16.57 o 
  10  -1   8        3.89       18.59     22.34 o 
  11  -1   8       31.79       46.16     26.70 o 
  12  -1   8        0.56       -0.69     26.36 o 
  13  -1   8       34.18       57.47     30.17 o 
  14  -1   8        5.68       10.77     31.84 o 
 -14   0   8        0.87       19.87     25.63 o 
 -13   0   8       46.34       50.82     22.98 o 
 -12   0   8       45.06       45.15     22.60 o 
 -11   0   8       58.75       81.01     20.65 o 
 -10   0   8        1.70        0.26     17.62 o 
  -9   0   8      242.65      222.36     13.33 o 
  -8   0   8      150.93      137.35     10.47 o 
  -7   0   8     3478.43     3446.82     28.22 o 
  -6   0   8     3161.71     3084.55     24.91 o 
  -5   0   8        4.69        4.44      6.07 o 
  -4   0   8     3488.51     3535.13     35.56 o 
  -3   0   8     3805.60     3978.77     33.32 o 
  -2   0   8      677.36      740.83     15.75 o 
  -1   0   8        7.70       12.21      7.59 o 
   0   0   8     1425.88     1430.00     13.60 o 
   1   0   8       73.49       73.68     14.23 o 
   2   0   8      139.06      142.89     11.97 o 
   3   0   8      171.19      184.46     20.33 o 
   4   0   8       45.83       50.97      5.88 o 
   5   0   8     1477.16     1484.09     17.61 o 
   6   0   8       12.78        3.02      7.47 o 
   7   0   8       50.36       39.29      9.82 o 
   8   0   8      169.78      151.80     12.87 o 
   9   0   8       19.35       15.68     11.87 o 
  10   0   8      282.69      261.92     29.30 o 
  11   0   8      208.55      228.09     31.21 o 
  12   0   8        0.64        2.69     27.80 o 
  13   0   8       16.68       11.12     32.17 o 
  14   0   8       12.07        6.41     35.17 o 
 -14   1   8       15.10       35.96     30.91 o 
 -13   1   8        1.43       -1.78     23.18 o 
 -12   1   8        9.08        7.17     21.65 o 
 -11   1   8        2.65        1.92     18.29 o 
 -10   1   8       91.58       93.58     19.56 o 
  -9   1   8       21.46       28.50     16.11 o 
  -8   1   8      274.05      271.80     18.14 o 
  -7   1   8      178.35      159.19      9.43 o 
  -6   1   8       21.48       26.66      6.75 o 
  -5   1   8       12.45       14.61      5.60 o 
  -4   1   8     1886.13     1823.86     22.83 o 
  -3   1   8      191.20      180.22      7.13 o 
  -2   1   8     1622.02     1687.07     14.43 o 
  -1   1   8      312.88      296.94     13.89 o 
   0   1   8       42.62       47.52      5.67 o 
   1   1   8      120.24      119.04     10.60 o 
   2   1   8      217.62      184.05     14.48 o 
   3   1   8     1645.35     1756.44     28.31 o 
   4   1   8      451.09      481.67      8.63 o 
   5   1   8       28.69       40.03      6.57 o 
   6   1   8      439.45      453.58     13.16 o 
   7   1   8      865.70      829.20     17.32 o 
   8   1   8      621.07      571.11     17.40 o 
   9   1   8      161.27      149.53     14.71 o 
  10   1   8      578.39      584.97     34.78 o 
  11   1   8       31.96       -4.77     26.51 o 
  12   1   8      133.56      117.66     30.49 o 
  13   1   8       20.88       31.34     32.27 o 
  14   1   8       11.90        1.58     35.16 o 
 -14   2   8       12.71       28.58     26.73 o 
 -13   2   8        0.01       -5.50     22.22 o 
 -12   2   8       22.25       23.18     21.54 o 
 -11   2   8       49.67       48.81     19.24 o 
 -10   2   8       16.56       30.55     18.33 o 
  -9   2   8       18.11        8.78     15.91 o 
  -8   2   8      138.60      135.11     16.91 o 
  -7   2   8        2.20       12.44     12.73 o 
  -6   2   8      180.67      174.07     13.56 o 
  -5   2   8       14.66        9.40     10.98 o 
  -4   2   8        1.77       -3.91     13.50 o 
  -3   2   8     8813.82     9563.37     66.83 o 
  -2   2   8        7.50       10.79     11.49 o 
  -1   2   8      207.81      212.02      5.68 o 
   0   2   8      252.17      272.99      7.76 o 
   1   2   8      883.75      854.16     13.26 o 
   2   2   8     1620.97     1662.70     28.35 o 
   3   2   8      114.40       98.72     13.86 o 
   4   2   8     2262.30     2282.79     56.45 o 
   5   2   8       68.02       48.84      6.86 o 
   6   2   8      125.61      129.44      9.35 o 
   7   2   8      328.71      323.18     13.04 o 
   8   2   8      679.42      622.07     18.00 o 
   9   2   8     1445.35     1441.26     26.48 o 
  10   2   8        2.99       11.86     26.57 o 
  11   2   8        4.48       21.69     28.22 o 
  12   2   8       20.67       50.95     30.63 o 
  13   2   8       87.68      115.58     37.16 o 
  14   2   8        1.75      -18.73     36.20 o 
 -14   3   8        8.47       -0.12     26.56 o 
 -13   3   8        1.11       -6.97     21.87 o 
 -12   3   8       81.58       73.80     22.07 o 
 -11   3   8       64.11       51.61     20.90 o 
 -10   3   8        1.70        8.54     17.34 o 
  -9   3   8      918.51      919.09     29.78 o 
  -8   3   8      261.25      275.98     21.14 o 
  -7   3   8      271.91      271.30     16.02 o 
  -6   3   8      195.13      200.06     14.20 o 
  -5   3   8      674.85      687.21     17.88 o 
  -4   3   8      530.68      598.47     22.90 o 
  -3   3   8      262.98      283.28     17.59 o 
  -2   3   8     4904.75     5174.61     48.73 o 
  -1   3   8       95.33       87.54      8.78 o 
   0   3   8      411.16      385.59     10.32 o 
   1   3   8        2.84        9.13      4.48 o 
   2   3   8       11.96       18.17      4.77 o 
   3   3   8      596.52      596.81      8.63 o 
   4   3   8     1056.74     1174.79     19.64 o 
   5   3   8       13.02       19.01     10.54 o 
   6   3   8       17.75       25.09      7.33 o 
   7   3   8      877.13      839.91     15.43 o 
   8   3   8      192.16      174.31     13.73 o 
   9   3   8      116.62      116.23     13.51 o 
  10   3   8        0.30       -7.43     26.61 o 
  11   3   8        6.33       -8.90     27.30 o 
  12   3   8        0.34        2.01     29.73 o 
  13   3   8        0.09       -3.77     32.48 o 
  14   3   8       40.81       34.02     37.96 o 
 -13   4   8       16.26        9.09     22.26 o 
 -12   4   8       56.74       39.54     21.65 o 
 -11   4   8       51.09       46.58     21.69 o 
 -10   4   8      275.56      314.22     22.46 o 
  -9   4   8       78.88       81.86     18.74 o 
  -8   4   8      578.76      576.54     22.45 o 
  -7   4   8      266.19      239.75     17.13 o 
  -6   4   8      559.41      551.27     19.41 o 
  -5   4   8        0.70        3.28     15.10 o 
  -4   4   8       16.55       16.05     16.24 o 
  -3   4   8     2108.16     2252.68     39.02 o 
  -2   4   8      584.08      655.40     21.43 o 
  -1   4   8      184.25      181.60      5.75 o 
   0   4   8      745.03      750.45     10.27 o 
   1   4   8      888.87      904.49     11.64 o 
   2   4   8     4453.67     4761.64     37.26 o 
   3   4   8      106.48      151.13      6.72 o 
   4   4   8      240.27      247.06     12.34 o 
   5   4   8       57.85       62.22     10.86 o 
   6   4   8      347.41      362.02     15.89 o 
   7   4   8     3004.41     2984.14     37.84 o 
   8   4   8       42.04       50.19     10.28 o 
   9   4   8      180.00      164.33     18.71 o 
  10   4   8      108.73       81.26     28.80 o 
  11   4   8       11.94        6.76     27.43 o 
  12   4   8        5.31       25.74     31.84 o 
  13   4   8        0.71      -22.68     35.77 o 
  14   4   8       29.65       -9.48     34.99 o 
 -13   5   8       52.18       76.40     23.98 o 
 -12   5   8        8.53       16.39     23.76 o 
 -11   5   8      232.34      264.99     25.18 o 
 -10   5   8       31.84       19.74     17.94 o 
  -9   5   8      314.65      357.78     22.80 o 
  -8   5   8      199.47      179.95     18.18 o 
  -7   5   8      173.57      184.19     16.86 o 
  -6   5   8      230.09      214.32     15.24 o 
  -5   5   8        0.84       10.37     19.41 o 
  -4   5   8      499.52      550.08     26.57 o 
  -3   5   8      588.41      600.05     24.68 o 
  -2   5   8      327.57      338.14     29.72 o 
  -1   5   8        3.08        2.19      4.86 o 
   0   5   8      169.93      201.22      7.46 o 
   1   5   8       64.61       80.84      6.76 o 
   2   5   8      876.41      890.68     11.65 o 
   3   5   8       11.03        9.51      5.86 o 
   4   5   8        1.85        5.87      6.44 o 
   5   5   8      380.28      328.35     15.97 o 
   6   5   8      133.30      114.33     13.09 o 
   7   5   8      102.34      102.27     15.57 o 
   8   5   8      127.10      110.26     16.49 o 
   9   5   8      426.22      401.73     32.97 o 
  10   5   8        0.17        6.37     16.91 o 
  11   5   8       22.69       34.81     29.41 o 
  12   5   8      263.57      290.48     40.13 o 
  13   5   8       34.31       30.57     38.63 o 
  14   5   8        1.01      -15.09     36.65 o 
 -13   6   8        0.09       11.12     22.29 o 
 -12   6   8      148.21      182.39     25.56 o 
 -11   6   8       49.13       38.82     19.74 o 
 -10   6   8        8.18       21.17     17.36 o 
  -9   6   8       30.92       60.17     28.83 o 
  -8   6   8       55.44       79.47     16.71 o 
  -7   6   8      121.78      128.43     16.05 o 
  -6   6   8      466.32      462.74     35.76 o 
  -5   6   8       72.25       85.46     17.53 o 
  -4   6   8        0.00        2.88     17.59 o 
  -3   6   8       41.85       56.39     16.17 o 
  -2   6   8        5.10        3.09      5.38 o 
  -1   6   8      370.29      389.24      9.32 o 
   0   6   8       86.76       84.26      7.19 o 
   1   6   8      198.87      221.14     11.82 o 
   2   6   8        0.45        1.07      6.70 o 
   3   6   8      340.95      283.83     22.30 o 
   4   6   8      332.55      344.75     10.92 o 
   5   6   8      231.88      207.87      9.88 o 
   6   6   8     2256.36     2194.97     33.75 o 
   7   6   8      144.82      116.33     16.17 o 
   8   6   8       16.82       13.76     15.83 o 
   9   6   8      118.08      158.69     19.33 o 
  10   6   8        0.09        3.55     19.20 o 
  11   6   8        4.65        5.65     21.07 o 
  12   6   8       63.07       74.97     33.91 o 
  13   6   8        5.26        9.55     37.66 o 
  14   6   8        3.17        4.82     39.70 o 
 -12   7   8       47.33       37.69     20.75 o 
 -11   7   8        8.77       49.26     45.61 o 
 -10   7   8        4.76       10.80     17.81 o 
  -9   7   8      141.05      142.18     20.08 o 
  -8   7   8       26.02       45.52     18.64 o 
  -7   7   8       19.10       21.66     24.91 o 
  -6   7   8       15.41       24.74     13.35 o 
  -5   7   8      160.58      152.89     21.88 o 
  -4   7   8      136.27      130.54     22.01 o 
  -3   7   8      239.15      209.10     20.81 o 
  -2   7   8       15.75       20.91      6.95 o 
  -1   7   8       15.71       14.82      6.49 o 
   0   7   8        3.64        2.26      3.66 o 
   1   7   8      560.04      584.76     12.75 o 
   2   7   8      925.60      892.57     15.30 o 
   3   7   8      402.42      405.06     13.38 o 
   4   7   8      969.06      916.55     16.49 o 
   5   7   8       12.07       14.11      8.55 o 
   6   7   8        3.92       -8.68     13.77 o 
   7   7   8        9.89        5.85     13.80 o 
   8   7   8        5.09        1.19     15.81 o 
   9   7   8        3.38       10.20     17.21 o 
  10   7   8       42.63       64.69     20.71 o 
  11   7   8        0.05       -4.02     19.56 o 
  12   7   8        7.44       11.88     36.96 o 
  13   7   8        0.01       13.33     35.84 o 
 -12   8   8        0.07       17.34     31.87 o 
 -11   8   8       11.42       52.61     26.95 o 
 -10   8   8        0.39       29.21     22.23 o 
  -9   8   8        0.85        3.84     17.96 o 
  -8   8   8       21.04       25.08     17.95 o 
  -7   8   8       19.15       27.23     15.64 o 
  -6   8   8        9.19       12.72     14.91 o 
  -5   8   8      125.00       94.49     26.35 o 
  -4   8   8      129.87       89.36     21.63 o 
  -3   8   8      163.86      125.94     23.51 o 
  -2   8   8      133.93      129.50      9.86 o 
  -1   8   8      197.16      202.45      9.83 o 
   0   8   8        5.74        7.78      7.54 o 
   1   8   8       59.82       49.37      8.86 o 
   2   8   8      666.64      653.56     15.99 o 
   3   8   8      976.84      922.19     23.70 o 
   4   8   8        9.45       10.11      9.35 o 
   5   8   8        0.05        4.73      9.47 o 
   6   8   8      614.04      578.49     41.53 o 
   7   8   8        6.93        0.17     15.56 o 
   8   8   8        5.67        1.45     16.60 o 
   9   8   8       25.77       22.12     17.98 o 
  10   8   8      183.52      213.59     24.16 o 
  11   8   8        2.87       -2.48     20.91 o 
  12   8   8        0.31        5.38     23.39 o 
  13   8   8       20.38       51.15     43.03 o 
 -10   9   8       59.37       39.47     30.43 o 
  -9   9   8        0.02      -10.18     28.25 o 
  -8   9   8        5.56        3.56     17.23 o 
  -7   9   8        1.43        3.18     15.76 o 
  -6   9   8       36.43       27.22     15.22 o 
  -5   9   8       29.32       11.08     26.53 o 
  -4   9   8      124.88      117.46     24.73 o 
  -3   9   8       64.32       96.99     24.44 o 
  -2   9   8       47.45       71.61     22.21 o 
  -1   9   8       21.14       20.59      8.65 o 
   0   9   8       21.78       20.29      9.02 o 
   1   9   8      189.06      175.30     11.47 o 
   2   9   8       10.39        7.13      9.30 o 
   3   9   8       35.47       41.88     10.24 o 
   4   9   8       45.11       42.18     10.35 o 
   5   9   8      193.39      196.67     12.78 o 
   6   9   8        3.13        4.61     11.04 o 
   7   9   8       31.73       57.52     18.10 o 
   8   9   8       63.00       62.76     19.85 o 
   9   9   8       52.94       70.40     22.00 o 
  10   9   8        4.40       -9.29     22.51 o 
  11   9   8        1.55        9.82     23.11 o 
  12   9   8      206.62      229.45     27.92 o 
 -10  10   8        0.05       28.25     35.16 o 
  -9  10   8        3.67      -12.53     35.00 o 
  -8  10   8        1.82       -2.47     27.96 o 
  -7  10   8       31.33       20.49     26.85 o 
  -6  10   8       37.68       45.20     28.40 o 
  -5  10   8      380.08      369.70     34.29 o 
  -4  10   8      187.35      179.16     30.26 o 
  -3  10   8        8.94       11.16     21.90 o 
  -2  10   8      109.12       87.70     24.13 o 
  -1  10   8       97.64       94.13     10.39 o 
   0  10   8       57.85       49.38      9.97 o 
   1  10   8        2.54        0.77      9.72 o 
   2  10   8        0.00        2.32     10.20 o 
   3  10   8       87.49       79.28     11.48 o 
   4  10   8       23.39       19.70     10.84 o 
   5  10   8       41.86       29.83     12.15 o 
   6  10   8       49.01       60.88     12.74 o 
   7  10   8      151.07      143.49     20.94 o 
   8  10   8        4.09       32.99     20.77 o 
   9  10   8        0.01       -1.66     22.32 o 
  10  10   8      176.05      236.25     27.93 o 
  11  10   8        2.56        5.71     23.97 o 
  12  10   8       29.83       16.00     35.72 o 
  -9  11   8        1.60       -2.54     33.27 o 
  -8  11   8        8.77      -11.00     34.49 o 
  -7  11   8       29.42       54.81     34.51 o 
  -6  11   8        3.30       22.92     31.86 o 
  -5  11   8      482.11      556.27     42.42 o 
  -4  11   8        0.00      -13.44     25.81 o 
  -3  11   8       67.31       48.22     25.64 o 
  -2  11   8        3.99       25.00     24.60 o 
  -1  11   8       27.42       18.09     21.21 o 
   0  11   8        1.29       -4.84     10.06 o 
   1  11   8      110.94      116.91     12.34 o 
   2  11   8       53.16       73.52     12.08 o 
   3  11   8       63.79       72.26     12.54 o 
   4  11   8      196.36      213.43     14.66 o 
   5  11   8      141.68      151.92     14.09 o 
   6  11   8        8.14       11.13     12.96 o 
   7  11   8       67.65       63.52     20.59 o 
   8  11   8        0.01       -0.33     18.83 o 
   9  11   8        8.02        6.81     22.30 o 
  10  11   8        1.08       -4.61     22.38 o 
  11  11   8        2.28       -0.38     26.43 o 
  -7  12   8       13.17       -6.05     36.59 o 
  -6  12   8       78.95       54.37     31.12 o 
  -5  12   8        2.19       35.22     32.33 o 
  -4  12   8      133.38       72.91     29.80 o 
  -3  12   8       54.70       45.57     26.49 o 
  -2  12   8      119.12      129.86     31.31 o 
  -1  12   8       92.67      105.87     29.57 o 
   0  12   8       18.92       12.63     14.38 o 
   1  12   8      195.68      193.25     14.15 o 
   2  12   8       53.65       46.01     12.51 o 
   3  12   8      116.61      120.69     13.86 o 
   4  12   8       71.87       97.46     13.69 o 
   5  12   8       41.58       49.67     13.23 o 
   6  12   8       29.58       27.19     14.31 o 
   7  12   8      165.35      221.67     23.64 o 
   8  12   8        0.01        0.84     21.92 o 
   9  12   8        0.49        1.81     23.98 o 
  10  12   8       22.86       -1.33     26.21 o 
  -7  13   8        0.22      -16.92     40.79 o 
  -6  13   8       51.41       60.69     34.63 o 
  -5  13   8       26.16       24.55     34.13 o 
  -4  13   8       70.16       70.24     30.73 o 
  -3  13   8       16.17       22.18     29.71 o 
  -2  13   8       17.76       10.81     25.49 o 
  -1  13   8      110.36       98.84     29.49 o 
   0  13   8       21.14       46.02     26.32 o 
   1  13   8        5.73       12.04     15.56 o 
   2  13   8        3.79        0.77     12.57 o 
   3  13   8       83.11       82.45     14.73 o 
   4  13   8      224.32      232.55     17.27 o 
   5  13   8      135.40      155.20     16.65 o 
   6  13   8        1.53        3.16     19.26 o 
   7  13   8        4.79        9.28     21.44 o 
   8  13   8       11.56        4.49     20.83 o 
   9  13   8       79.65      105.56     25.47 o 
  -6  14   8       13.45        4.87     33.76 o 
  -5  14   8       81.97       86.25     39.31 o 
  -4  14   8        0.03       18.18     32.64 o 
  -3  14   8        7.89        1.48     35.29 o 
  -2  14   8        4.25       11.56     31.57 o 
  -1  14   8       85.04      116.33     31.47 o 
   0  14   8      186.14      178.54     31.79 o 
   1  14   8       47.38       37.09     28.35 o 
   2  14   8        4.32        5.14     17.10 o 
   3  14   8      161.50      173.18     20.50 o 
   4  14   8       26.37       54.80     19.59 o 
   5  14   8        6.39       18.09     18.58 o 
   6  14   8       15.45       10.04     15.28 o 
   7  14   8        1.81       16.77     22.64 o 
   8  14   8        0.02       -1.05     23.08 o 
  -4  15   8        3.75       -0.81     37.23 o 
  -3  15   8        0.01        1.16     31.11 o 
  -2  15   8       34.37       35.40     31.07 o 
  -1  15   8       26.20       45.90     29.93 o 
   0  15   8        5.72       16.27     32.07 o 
   1  15   8        9.64       15.68     28.83 o 
   2  15   8        2.02        7.08     27.72 o 
   3  15   8       81.30       72.10     20.16 o 
   4  15   8       94.35       93.75     21.14 o 
   5  15   8        9.52        2.15     18.87 o 
   6  15   8        0.02       -0.48     18.93 o 
  -1  16   8       10.18       26.37     33.81 o 
   0  16   8       43.48       28.09     33.39 o 
   1  16   8       53.66       26.48     34.51 o 
   2  16   8       14.15       14.04     30.80 o 
   3  16   8        0.16      -11.37     27.35 o 
  -2 -15   9       98.47      106.84     26.65 o 
  -1 -15   9      118.53      121.18     25.99 o 
   0 -15   9      117.74      119.84     28.38 o 
   1 -15   9       91.87       65.21     24.47 o 
  -6 -14   9       80.47       76.94     38.26 o 
  -5 -14   9        2.09        2.63     23.70 o 
  -4 -14   9       10.35       21.71     24.42 o 
  -3 -14   9        0.15        5.39     22.48 o 
  -2 -14   9       41.58       37.19     21.51 o 
  -1 -14   9       10.70       10.79     23.03 o 
   0 -14   9       42.99       38.74     22.48 o 
   1 -14   9        3.24       -5.48     22.66 o 
   2 -14   9       62.27       60.89     23.69 o 
   3 -14   9        7.96       -4.79     30.15 o 
   4 -14   9        0.25       38.26     30.27 o 
  -7 -13   9        8.04        1.77     35.23 o 
  -6 -13   9       54.85       63.83     32.42 o 
  -5 -13   9       49.73       58.63     23.80 o 
  -4 -13   9       26.40       24.05     20.71 o 
  -3 -13   9        4.27       11.17     21.36 o 
  -2 -13   9       99.48       97.80     23.70 o 
  -1 -13   9        2.33        6.42     21.19 o 
   0 -13   9       12.15       11.84     21.30 o 
   1 -13   9       29.49       12.06     20.01 o 
   2 -13   9       21.10       16.84     21.21 o 
   3 -13   9        4.48       11.99     20.29 o 
   4 -13   9        4.97       40.52     20.52 o 
   5 -13   9       11.05       25.66     29.30 o 
   6 -13   9       14.48        8.33     31.99 o 
  -9 -12   9       17.09       31.50     40.46 o 
  -8 -12   9      187.27      176.84     42.03 o 
  -7 -12   9      165.51      171.48     39.46 o 
  -6 -12   9        9.37       14.71     34.19 o 
  -5 -12   9       17.96        9.03     20.00 o 
  -4 -12   9        8.52       15.50     20.56 o 
  -3 -12   9       25.83       31.99     19.44 o 
  -2 -12   9       52.06       65.40     20.53 o 
  -1 -12   9        8.13       -1.86     20.47 o 
   0 -12   9       92.37      105.37     21.60 o 
   1 -12   9       85.73       94.30     19.59 o 
   2 -12   9       18.97       -3.10     20.15 o 
   3 -12   9        4.67       11.35     19.68 o 
   4 -12   9       89.65      114.56     29.01 o 
   5 -12   9        0.00      -10.10     23.97 o 
   6 -12   9        3.49       21.03     30.68 o 
   7 -12   9        2.63        1.79     29.52 o 
   8 -12   9        0.91      -15.38     32.84 o 
 -10 -11   9       77.40       60.36     34.17 o 
  -9 -11   9      118.51      113.08     35.90 o 
  -8 -11   9       11.23      -11.19     34.77 o 
  -7 -11   9      145.31      130.33     35.16 o 
  -6 -11   9       45.94       53.23     29.75 o 
  -5 -11   9       33.37       38.55     18.71 o 
  -4 -11   9      177.90      154.22     21.82 o 
  -3 -11   9       34.33       34.60     18.67 o 
  -2 -11   9       41.00       35.83     16.83 o 
  -1 -11   9        0.52        4.34     18.71 o 
   0 -11   9       72.70       71.01     18.85 o 
   1 -11   9       80.48       68.07     15.21 o 
   2 -11   9        0.28       -2.71     14.77 o 
   3 -11   9       25.31       32.45     15.71 o 
   4 -11   9      172.91      135.15     17.45 o 
   5 -11   9       47.61       33.33     18.47 o 
   6 -11   9       16.04        4.27     18.99 o 
   7 -11   9        2.47       10.88     28.36 o 
   8 -11   9       28.59       34.57     32.19 o 
   9 -11   9        2.62       -1.46     32.57 o 
 -11 -10   9       17.40       25.88     23.30 o 
 -10 -10   9      462.55      543.20     30.99 o 
  -9 -10   9       93.73      112.07     24.24 o 
  -8 -10   9       25.00       16.44     30.59 o 
  -7 -10   9      104.41       99.22     32.60 o 
  -6 -10   9       86.43      125.67     29.84 o 
  -5 -10   9      366.11      383.69     24.89 o 
  -4 -10   9       88.64       77.68     18.42 o 
  -3 -10   9      117.01      116.52     19.50 o 
  -2 -10   9        0.21       -0.85     17.80 o 
  -1 -10   9        2.42       -2.81     13.08 o 
   0 -10   9        5.17       14.38     13.17 o 
   1 -10   9        3.34        3.16     13.39 o 
   2 -10   9       37.36       40.35     14.38 o 
   3 -10   9       89.66      110.42     15.69 o 
   4 -10   9        8.75       19.65     16.97 o 
   5 -10   9       11.72        4.63     16.18 o 
   6 -10   9       24.45       21.51     17.91 o 
   7 -10   9        4.81       10.90     17.86 o 
   8 -10   9       22.07        8.86     27.79 o 
   9 -10   9       25.04       23.31     29.22 o 
  10 -10   9        2.68        3.95     28.79 o 
 -11  -9   9        2.44        4.86     22.77 o 
 -10  -9   9       22.74       15.85     20.87 o 
  -9  -9   9       19.28       16.27     20.64 o 
  -8  -9   9        0.63       -2.34     19.03 o 
  -7  -9   9        5.21       12.67     17.54 o 
  -6  -9   9        0.69        0.71     14.99 o 
  -5  -9   9        0.63        0.56     23.70 o 
  -4  -9   9       12.57       17.54     16.40 o 
  -3  -9   9       10.18        1.14     15.41 o 
  -2  -9   9        0.39        4.08     14.87 o 
  -1  -9   9        0.32       -0.19     12.00 o 
   0  -9   9       38.63       29.07     12.43 o 
   1  -9   9      342.01      351.34     17.59 o 
   2  -9   9        0.99       -0.03     12.35 o 
   3  -9   9        0.01       11.88     14.71 o 
   4  -9   9        0.07        2.20     15.13 o 
   5  -9   9        0.45        6.44     15.80 o 
   6  -9   9       69.53       53.67     17.52 o 
   7  -9   9        4.64       -3.02     16.93 o 
   8  -9   9        0.39       -8.48     17.08 o 
   9  -9   9      164.80      111.35     31.40 o 
  10  -9   9        0.56      -22.65     29.63 o 
 -12  -8   9        0.34       -2.00     18.61 o 
 -11  -8   9        0.01        3.80     21.64 o 
 -10  -8   9       66.02       71.57     21.81 o 
  -9  -8   9       58.09       63.78     20.08 o 
  -8  -8   9       37.69       35.41     18.62 o 
  -7  -8   9       53.78       50.11     16.81 o 
  -6  -8   9      591.66      599.78     28.20 o 
  -5  -8   9       45.87       46.52     13.37 o 
  -4  -8   9       37.16       29.94     10.85 o 
  -3  -8   9      124.05      136.61     16.58 o 
  -2  -8   9       11.27        4.20     12.91 o 
  -1  -8   9      584.29      577.85     18.22 o 
   0  -8   9      251.43      230.02     14.76 o 
   1  -8   9      280.57      267.47     15.54 o 
   2  -8   9      152.37      145.21     14.08 o 
   3  -8   9      375.88      376.26     19.42 o 
   4  -8   9      860.22      866.52     25.66 o 
   5  -8   9        0.66        0.10     14.14 o 
   6  -8   9      711.15      678.39     25.05 o 
   7  -8   9        2.63        3.66     15.43 o 
   8  -8   9       22.50       19.41     16.73 o 
   9  -8   9       11.26       24.75     27.00 o 
  10  -8   9        5.27        3.95     28.22 o 
 -13  -7   9        4.09        5.56     33.34 o 
 -12  -7   9        6.24       15.54     18.76 o 
 -11  -7   9        4.95        8.43     21.60 o 
 -10  -7   9        7.47        0.54     19.77 o 
  -9  -7   9       21.26        4.89     17.70 o 
  -8  -7   9        6.57       13.81     16.62 o 
  -7  -7   9        9.28        6.94     15.59 o 
  -6  -7   9      269.97      241.22     17.47 o 
  -5  -7   9       65.48       54.79     12.99 o 
  -4  -7   9      153.23      160.63     11.51 o 
  -3  -7   9        0.05        2.59      8.18 o 
  -2  -7   9      178.37      180.27      9.40 o 
  -1  -7   9        0.50        1.12      9.90 o 
   0  -7   9       85.40       89.22     11.73 o 
   1  -7   9      507.42      472.46     16.25 o 
   2  -7   9     1153.06     1197.64     26.18 o 
   3  -7   9      538.72      528.58     19.72 o 
   4  -7   9      269.85      263.86     16.73 o 
   5  -7   9       26.54       20.45     13.26 o 
   6  -7   9      196.43      155.10     16.86 o 
   7  -7   9      130.80      125.61     17.06 o 
   8  -7   9      118.69      137.54     17.23 o 
   9  -7   9        6.24       27.38     16.78 o 
  10  -7   9        2.69       37.54     27.72 o 
 -13  -6   9       51.20       64.89     27.99 o 
 -12  -6   9        3.92        5.97     17.48 o 
 -11  -6   9       28.86       35.69     16.99 o 
 -10  -6   9       11.07       19.26     18.12 o 
  -9  -6   9      203.72      239.97     21.01 o 
  -8  -6   9      169.36      140.89     18.56 o 
  -7  -6   9        4.15        3.28     14.04 o 
  -6  -6   9      847.25      804.60     22.99 o 
  -5  -6   9        4.71        1.00     11.87 o 
  -4  -6   9        0.66       -1.28     10.33 o 
  -3  -6   9      156.74      176.14      9.94 o 
  -2  -6   9      136.53      135.71      7.98 o 
  -1  -6   9      247.10      253.28      7.60 o 
   0  -6   9      195.82      203.12     11.98 o 
   1  -6   9       42.82       47.99     10.18 o 
   2  -6   9      233.89      228.84     14.18 o 
   3  -6   9      178.95      183.20     14.33 o 
   4  -6   9      127.89      115.76     13.31 o 
   5  -6   9        1.11        5.37     12.17 o 
   6  -6   9      190.88      149.65     27.89 o 
   7  -6   9      100.84       89.86     14.90 o 
   8  -6   9        7.81        9.78     14.61 o 
   9  -6   9       43.98       31.20     15.63 o 
  10  -6   9       19.44       49.59     16.99 o 
 -13  -5   9        6.79        9.56     25.74 o 
 -12  -5   9       19.72       44.27     16.91 o 
 -11  -5   9        2.44       -3.21     15.58 o 
 -10  -5   9        0.90        9.12     16.99 o 
  -9  -5   9        7.32       12.61     15.32 o 
  -8  -5   9        2.62        7.94     15.13 o 
  -7  -5   9      157.97      125.19     15.27 o 
  -6  -5   9        1.94        0.42     12.84 o 
  -5  -5   9       39.67       39.79     11.58 o 
  -4  -5   9      280.04      291.40     14.14 o 
  -3  -5   9       76.63       73.99      8.04 o 
  -2  -5   9       27.50       24.94      6.32 o 
  -1  -5   9        6.96        2.34      5.16 o 
   0  -5   9       79.44       89.49      9.18 o 
   1  -5   9      414.88      400.72     12.94 o 
   2  -5   9      429.40      423.17     15.03 o 
   3  -5   9      322.73      330.90     14.45 o 
   4  -5   9       39.81       32.15     10.90 o 
   5  -5   9        0.89        3.91     10.97 o 
   6  -5   9       37.57       37.62     13.21 o 
   7  -5   9       13.33       10.78     12.60 o 
   8  -5   9        1.98        5.31     13.40 o 
   9  -5   9      152.40      134.38     16.58 o 
  10  -5   9        1.41       -1.77     16.65 o 
  11  -5   9        2.39        1.96     23.39 o 
 -13  -4   9        9.59       -4.35     24.86 o 
 -12  -4   9      118.31      150.46     24.65 o 
 -11  -4   9      114.52      156.72     16.38 o 
 -10  -4   9      320.01      362.25     18.10 o 
  -9  -4   9       21.97       23.56     14.80 o 
  -8  -4   9       11.57       -1.51     13.66 o 
  -7  -4   9       10.95        0.94     13.04 o 
  -6  -4   9        4.54        7.70     11.73 o 
  -5  -4   9       14.56        9.95     10.40 o 
  -4  -4   9     1288.39     1238.14     21.43 o 
  -3  -4   9      351.21      390.64     12.83 o 
  -2  -4   9        3.81        3.09      5.55 o 
  -1  -4   9       34.66       34.12      5.19 o 
   0  -4   9        2.41        3.66      3.11 o 
   1  -4   9       67.25       49.78      8.21 o 
   2  -4   9     2249.05     2216.22     26.24 o 
   3  -4   9     1403.87     1444.77     22.21 o 
   4  -4   9       10.67        7.60      5.23 o 
   5  -4   9      216.04      209.09      8.79 o 
   6  -4   9       47.23       46.88      8.08 o 
   7  -4   9      152.73      135.62     10.21 o 
   8  -4   9        2.46        0.86     12.29 o 
   9  -4   9      128.43      111.24     15.06 o 
  10  -4   9        0.62       -3.82     19.99 o 
  11  -4   9       13.01        1.27     22.57 o 
 -14  -3   9       18.93       20.64     27.38 o 
 -13  -3   9       51.27       32.56     25.28 o 
 -12  -3   9      351.75      417.29     28.12 o 
 -11  -3   9      101.72      124.15     15.73 o 
 -10  -3   9       21.19        9.51     13.20 o 
  -9  -3   9        9.87        7.83     11.98 o 
  -8  -3   9      188.77      174.26     15.51 o 
  -7  -3   9      588.96      487.97     18.67 o 
  -6  -3   9       17.56        9.51     10.66 o 
  -5  -3   9       34.26       36.18      9.83 o 
  -4  -3   9     1063.66     1081.82     19.44 o 
  -3  -3   9      907.80      912.58     16.73 o 
  -2  -3   9      138.45      139.44      8.83 o 
  -1  -3   9      151.20      176.17      6.58 o 
   0  -3   9     2578.22     2671.27     22.42 o 
   1  -3   9     1210.12     1296.08     16.97 o 
   2  -3   9     1370.69     1444.02     19.47 o 
   3  -3   9     2728.99     2699.51     20.79 o 
   4  -3   9       25.40       22.09      5.82 o 
   5  -3   9        0.06        1.30      6.39 o 
   6  -3   9      156.21      154.67     16.47 o 
   7  -3   9        4.75        3.04      7.97 o 
   8  -3   9       42.80       50.96     10.92 o 
   9  -3   9      181.77      157.50     12.35 o 
  10  -3   9       17.91       20.22     14.73 o 
  11  -3   9       21.18       18.37     22.15 o 
  12  -3   9        6.78        8.71     23.68 o 
 -14  -2   9        3.51        8.13     32.72 o 
 -13  -2   9       59.69       72.47     25.34 o 
 -12  -2   9        1.68      -13.59     22.14 o 
 -11  -2   9       68.27       84.84     20.53 o 
 -10  -2   9       67.20       54.01     13.33 o 
  -9  -2   9      312.63      323.91     15.17 o 
  -8  -2   9      337.21      341.03     14.28 o 
  -7  -2   9       64.86       62.39     11.72 o 
  -6  -2   9     1436.46     1348.10     23.16 o 
  -5  -2   9      278.78      256.12     12.44 o 
  -4  -2   9     1264.27     1245.33     22.09 o 
  -3  -2   9     2511.19     2617.86     28.61 o 
  -2  -2   9      528.40      598.97     12.64 o 
  -1  -2   9       10.48       17.68      6.75 o 
   0  -2   9      266.70      240.54      8.82 o 
   1  -2   9      109.87      128.91      5.19 o 
   2  -2   9      604.21      587.89      8.67 o 
   3  -2   9        0.66        1.16      5.01 o 
   4  -2   9        5.79        1.34      5.61 o 
   5  -2   9       96.22       90.57      8.51 o 
   6  -2   9        9.24        3.80      8.08 o 
   7  -2   9       10.50        8.45      9.36 o 
   8  -2   9       79.84       70.76     12.03 o 
   9  -2   9       20.71       26.82     12.88 o 
  10  -2   9       18.96       34.58     22.29 o 
  11  -2   9      119.85      104.84     25.40 o 
  12  -2   9      129.62      185.35     31.21 o 
  13  -2   9       16.83       36.92     23.47 o 
 -14  -1   9        1.50       13.89     26.92 o 
 -13  -1   9       49.03       57.19     22.13 o 
 -12  -1   9      109.43       97.70     23.85 o 
 -11  -1   9        4.91        8.40     20.13 o 
 -10  -1   9        7.27       11.44     17.46 o 
  -9  -1   9      144.88      131.74     12.71 o 
  -8  -1   9        4.22        1.14      9.51 o 
  -7  -1   9       12.64       11.26      9.55 o 
  -6  -1   9        5.99        5.62      8.21 o 
  -5  -1   9       30.33       30.44      8.41 o 
  -4  -1   9     1146.13     1057.23     17.25 o 
  -3  -1   9     4038.33     3997.79     73.23 o 
  -2  -1   9     1079.81     1093.90     22.39 o 
  -1  -1   9       15.32       24.64      9.68 o 
   0  -1   9     2513.28     2674.14     89.31 o 
   1  -1   9     1295.88     1350.15     14.32 o 
   2  -1   9      197.61      183.38      5.82 o 
   3  -1   9      125.64      123.20      6.77 o 
   4  -1   9       54.35       34.59      6.11 o 
   5  -1   9      186.59      183.88      9.05 o 
   6  -1   9       13.04       19.47      7.77 o 
   7  -1   9       10.15        0.91      8.80 o 
   8  -1   9       19.91       22.84     10.54 o 
   9  -1   9      183.78      174.31     14.62 o 
  10  -1   9       57.58       63.70     23.24 o 
  11  -1   9        9.15       -2.69     23.75 o 
  12  -1   9        5.79       16.12     28.11 o 
  13  -1   9        0.25        9.41     29.10 o 
  14  -1   9       30.34       13.88     30.33 o 
 -14   0   9       13.27       20.76     25.44 o 
 -13   0   9       35.47       39.14     21.86 o 
 -12   0   9       14.38       17.90     22.10 o 
 -11   0   9       19.94       34.08     19.14 o 
 -10   0   9      282.14      298.90     22.56 o 
  -9   0   9        8.88       16.57     15.91 o 
  -8   0   9      494.74      477.55     13.94 o 
  -7   0   9       64.81       58.16      8.99 o 
  -6   0   9      852.38      833.68     14.37 o 
  -5   0   9      674.48      681.47     14.12 o 
  -4   0   9      348.85      385.42      9.58 o 
  -3   0   9      541.25      550.18     14.53 o 
  -2   0   9      136.70      132.32     10.07 o 
  -1   0   9       54.34       50.03      8.37 o 
   0   0   9      352.94      313.86      8.52 o 
   1   0   9       37.78       37.99      6.75 o 
   2   0   9      280.67      271.33     13.74 o 
   3   0   9        2.20       -0.98      3.76 o 
   4   0   9      505.98      542.62      9.79 o 
   5   0   9      341.37      329.56      9.64 o 
   6   0   9       89.22       80.69      8.64 o 
   7   0   9      166.72      148.51     11.16 o 
   8   0   9      188.08      170.54     12.59 o 
   9   0   9      796.83      755.39     34.14 o 
  10   0   9       25.45       -7.21     22.86 o 
  11   0   9        8.53       20.87     25.34 o 
  12   0   9       11.13        9.27     27.69 o 
  13   0   9        3.52        4.78     31.26 o 
  14   0   9       69.72      136.62     35.19 o 
 -14   1   9        0.65       10.79     24.26 o 
 -13   1   9        3.09        3.80     22.97 o 
 -12   1   9        0.00        1.71     22.58 o 
 -11   1   9       13.49        1.33     18.91 o 
 -10   1   9       55.84       55.35     17.45 o 
  -9   1   9      225.84      187.07     18.42 o 
  -8   1   9     2105.00     2061.71    101.89 o 
  -7   1   9       91.25      104.20      8.74 o 
  -6   1   9      200.32      176.70      8.50 o 
  -5   1   9      288.47      288.04      8.40 o 
  -4   1   9       47.07       52.56      6.44 o 
  -3   1   9     3197.66     3349.18     21.92 o 
  -2   1   9      396.34      425.46      9.11 o 
  -1   1   9      127.26      130.13      6.84 o 
   0   1   9        0.09        1.34      4.54 o 
   1   1   9     1793.24     1842.26     26.94 o 
   2   1   9       24.05       14.48     11.27 o 
   3   1   9     2691.43     2939.70     36.70 o 
   4   1   9      599.37      611.33     37.68 o 
   5   1   9       27.64       31.42      5.99 o 
   6   1   9      156.14      157.53      9.21 o 
   7   1   9      991.34      988.58     32.57 o 
   8   1   9        8.33        8.26     10.43 o 
   9   1   9       97.91      112.07     23.15 o 
  10   1   9        0.00       -4.71     24.30 o 
  11   1   9        0.78        8.40     25.22 o 
  12   1   9      111.82      105.82     30.36 o 
  13   1   9       11.57       20.45     34.04 o 
  14   1   9       17.26      -12.20     34.59 o 
 -14   2   9        0.01        5.87     24.61 o 
 -13   2   9       11.10       12.86     23.05 o 
 -12   2   9        6.23        1.08     21.54 o 
 -11   2   9       54.07       54.07     20.03 o 
 -10   2   9       28.77       21.86     16.54 o 
  -9   2   9      192.97      203.16     25.34 o 
  -8   2   9      159.60      162.67     16.15 o 
  -7   2   9      520.93      512.21     19.78 o 
  -6   2   9       54.75       59.22     12.25 o 
  -5   2   9      796.32      729.16     12.22 o 
  -4   2   9      503.34      480.32     21.89 o 
  -3   2   9      250.35      306.70     17.63 o 
  -2   2   9    13495.73    14913.87    302.43 o 
  -1   2   9      200.87      209.21      6.65 o 
   0   2   9        0.00        3.18      5.89 o 
   1   2   9       71.86       70.07      5.06 o 
   2   2   9      678.21      733.91     20.85 o 
   3   2   9     6491.55     6890.34     57.69 o 
   4   2   9      134.99      109.07      5.15 o 
   5   2   9       21.25       19.63      5.83 o 
   6   2   9        4.01       -2.62      7.24 o 
   7   2   9      834.35      810.11     18.59 o 
   8   2   9     3025.35     2965.93    102.50 o 
   9   2   9     2171.68     2158.39     53.21 o 
  10   2   9       52.32       28.13     26.02 o 
  11   2   9        1.96       32.00     28.75 o 
  12   2   9       21.56       27.29     30.37 o 
  13   2   9       92.42      108.84     37.04 o 
  14   2   9       58.40       56.28     35.35 o 
 -13   3   9        0.82       -3.83     24.18 o 
 -12   3   9       68.67       75.55     23.27 o 
 -11   3   9        3.58        8.36     19.89 o 
 -10   3   9       51.14       43.92     18.83 o 
  -9   3   9       18.00       23.95     17.80 o 
  -8   3   9      590.10      628.75     22.98 o 
  -7   3   9      255.67      247.19     16.71 o 
  -6   3   9        2.04       10.83     12.87 o 
  -5   3   9       67.29       57.56     16.93 o 
  -4   3   9      951.67      954.60     28.18 o 
  -3   3   9      973.73     1008.15     26.43 o 
  -2   3   9     1232.96     1233.14     26.02 o 
  -1   3   9       71.30       69.36      8.85 o 
   0   3   9       12.71       10.77      6.92 o 
   1   3   9     2355.61     2483.82     54.98 o 
   2   3   9     3970.41     4309.67     21.80 o 
   3   3   9      325.94      418.41     20.39 o 
   4   3   9        0.21        3.87      9.28 o 
   5   3   9       43.15       66.53     12.25 o 
   6   3   9      371.17      352.63     11.40 o 
   7   3   9     1229.32     1221.86     41.09 o 
   8   3   9      190.36      181.58     12.95 o 
   9   3   9       12.57       -3.30     24.50 o 
  10   3   9       16.96       11.48     27.36 o 
  11   3   9        2.24        9.82     26.99 o 
  12   3   9       47.96       71.05     32.27 o 
  13   3   9        0.43      -17.30     32.76 o 
  14   3   9       10.52        5.46     34.74 o 
 -13   4   9        1.23       48.65     29.64 o 
 -12   4   9       48.51       70.03     24.17 o 
 -11   4   9      125.52      144.35     25.86 o 
 -10   4   9       47.39       73.76     19.97 o 
  -9   4   9        0.02        3.72     15.92 o 
  -8   4   9      107.50       99.46     16.85 o 
  -7   4   9        4.53       12.39     14.27 o 
  -6   4   9       20.94       22.77     12.69 o 
  -5   4   9       75.53       69.68     16.20 o 
  -4   4   9        0.02       11.13     17.03 o 
  -3   4   9       32.12       40.46     13.18 o 
  -2   4   9      415.35      409.49     18.97 o 
  -1   4   9        0.18        4.03      7.83 o 
   0   4   9       80.71      103.57      6.15 o 
   1   4   9     4642.20     5051.97     22.58 o 
   2   4   9      436.32      422.29      8.03 o 
   3   4   9      888.02      938.29     16.89 o 
   4   4   9       53.17       43.14     10.48 o 
   5   4   9     1190.21     1106.54     21.69 o 
   6   4   9     2726.75     2591.19     63.06 o 
   7   4   9     1436.71     1363.43     20.32 o 
   8   4   9      128.26      116.37     10.84 o 
   9   4   9       74.74       72.81     24.09 o 
  10   4   9       80.52       61.93     28.14 o 
  11   4   9        1.78       -0.07     27.88 o 
  12   4   9       14.62        9.97     32.41 o 
  13   4   9      205.45      238.39     41.74 o 
  14   4   9        1.09       38.17     38.96 o 
 -13   5   9       33.15       66.36     23.29 o 
 -12   5   9        2.48       -1.65     17.47 o 
 -11   5   9       50.03       78.84     23.33 o 
 -10   5   9       57.35       33.22     19.68 o 
  -9   5   9      190.38      174.82     21.19 o 
  -8   5   9      329.06      349.39     20.69 o 
  -7   5   9       18.19       19.08     14.80 o 
  -6   5   9      657.70      682.31     21.35 o 
  -5   5   9      243.36      240.30     23.77 o 
  -4   5   9      127.35      114.30     18.85 o 
  -3   5   9       45.27       52.56     15.28 o 
  -2   5   9       49.31       43.30      3.45 o 
  -1   5   9       72.45       69.86      5.30 o 
   0   5   9       49.10       59.31      6.15 o 
   1   5   9       60.06       77.96      6.66 o 
   2   5   9      337.09      322.13      7.64 o 
   3   5   9      119.74      125.63      6.21 o 
   4   5   9       20.78       20.48      6.03 o 
   5   5   9      268.48      247.83     14.60 o 
   6   5   9      860.11      844.55     23.01 o 
   7   5   9      184.10      161.79     15.16 o 
   8   5   9       13.79        9.94     16.05 o 
   9   5   9       33.27       28.53     17.21 o 
  10   5   9        3.64        8.66     26.53 o 
  11   5   9        0.74        2.88     27.33 o 
  12   5   9       43.29       32.31     35.73 o 
  13   5   9        5.60       22.39     35.14 o 
  14   5   9       34.30       58.05     41.99 o 
 -13   6   9       25.11       17.64     21.80 o 
 -12   6   9        9.92       18.65     21.48 o 
 -11   6   9        6.29        7.30     19.75 o 
 -10   6   9        0.23       30.05     18.29 o 
  -9   6   9      184.37      223.04     20.61 o 
  -8   6   9       29.76       43.84     20.95 o 
  -7   6   9       12.38       15.45     15.10 o 
  -6   6   9      124.05      132.91     20.09 o 
  -5   6   9       50.38       50.17     18.58 o 
  -4   6   9      509.44      463.53     25.07 o 
  -3   6   9       44.47       70.11     17.67 o 
  -2   6   9        0.00        1.12      4.37 o 
  -1   6   9      269.71      275.80     12.45 o 
   0   6   9      316.40      333.15      9.50 o 
   1   6   9       40.32       52.35      7.17 o 
   2   6   9      709.93      649.09     12.55 o 
   3   6   9      546.63      541.44      9.11 o 
   4   6   9      292.03      291.33     10.13 o 
   5   6   9      221.45      217.50     10.27 o 
   6   6   9       40.10       37.82     14.44 o 
   7   6   9       35.28       44.37     14.58 o 
   8   6   9        5.13       19.27     16.21 o 
   9   6   9       55.40       52.91     17.27 o 
  10   6   9       60.35       71.70     19.33 o 
  11   6   9       14.78       18.34     32.60 o 
  12   6   9       12.32       14.74     37.29 o 
  13   6   9       53.63       76.85     39.82 o 
  14   6   9        3.74       -0.36     40.23 o 
 -12   7   9       15.52       20.30     20.17 o 
 -11   7   9       17.89       37.12     19.69 o 
 -10   7   9       13.65       16.69     23.24 o 
  -9   7   9       11.62       23.92     18.08 o 
  -8   7   9       94.92       98.08     17.67 o 
  -7   7   9        0.02        3.83     14.87 o 
  -6   7   9      104.48      104.54     23.59 o 
  -5   7   9      468.04      448.00     28.72 o 
  -4   7   9      314.37      303.44     25.56 o 
  -3   7   9       84.58       98.34     18.19 o 
  -2   7   9       93.96       90.22      7.38 o 
  -1   7   9       90.42       91.98      8.72 o 
   0   7   9       88.48       81.57      9.53 o 
   1   7   9      781.66      835.65     14.64 o 
   2   7   9      262.56      272.47     10.61 o 
   3   7   9      453.15      456.30     12.36 o 
   4   7   9        0.27        7.82      8.08 o 
   5   7   9      731.33      690.30     15.21 o 
   6   7   9       90.85      113.73     16.37 o 
   7   7   9       17.55       19.87     15.34 o 
   8   7   9       24.00       26.38     15.55 o 
   9   7   9      243.32      233.02     22.13 o 
  10   7   9      107.90       97.63     21.73 o 
  11   7   9      102.67      146.61     27.79 o 
  12   7   9       75.82       69.04     34.88 o 
  13   7   9       98.81      102.28     41.17 o 
 -12   8   9        0.06       41.86     34.51 o 
 -11   8   9       13.52       77.94     26.54 o 
 -10   8   9        4.36       15.98     20.04 o 
  -9   8   9       47.26       71.86     19.35 o 
  -8   8   9        9.22       16.33     17.25 o 
  -7   8   9        2.77        8.46     16.14 o 
  -6   8   9       83.57       73.85     15.39 o 
  -5   8   9      145.57      169.93     26.58 o 
  -4   8   9      444.26      452.50     28.93 o 
  -3   8   9      366.24      339.49     27.56 o 
  -2   8   9        0.01       -4.97     18.26 o 
  -1   8   9      195.99      197.77      9.50 o 
   0   8   9       57.13       57.42      8.29 o 
   1   8   9       13.67        9.30      8.21 o 
   2   8   9        2.15        4.54      8.65 o 
   3   8   9        2.91        9.55      8.45 o 
   4   8   9      125.81      133.91     10.54 o 
   5   8   9      637.73      639.00     16.11 o 
   6   8   9       45.19       28.70     15.23 o 
   7   8   9      322.91      349.02     21.33 o 
   8   8   9      128.99      130.39     18.48 o 
   9   8   9        9.93        8.54     20.18 o 
  10   8   9        3.57        7.22     20.61 o 
  11   8   9        4.34       -9.99     23.45 o 
  12   8   9       38.20       30.47     25.32 o 
  13   8   9       12.65       18.26     38.90 o 
 -11   9   9        3.07      -24.72     33.25 o 
 -10   9   9        4.13      -12.73     34.35 o 
  -9   9   9        4.23        7.69     18.77 o 
  -8   9   9       23.51       10.28     17.73 o 
  -7   9   9       39.39       35.52     16.94 o 
  -6   9   9      119.48      106.53     16.58 o 
  -5   9   9       68.29       60.83     27.63 o 
  -4   9   9       89.27      108.04     25.00 o 
  -3   9   9      280.05      283.91     29.45 o 
  -2   9   9       13.26       36.89     21.51 o 
  -1   9   9      142.52      157.07     10.00 o 
   0   9   9      111.28      120.43     10.14 o 
   1   9   9       16.98       18.58      9.36 o 
   2   9   9       54.53       62.27     10.15 o 
   3   9   9      263.52      255.90     15.51 o 
   4   9   9      125.73      150.34     11.92 o 
   5   9   9       82.47       73.23     11.40 o 
   6   9   9       61.63       64.71     11.47 o 
   7   9   9        5.69       16.66     18.01 o 
   8   9   9       17.86       12.70     19.40 o 
   9   9   9       18.47       16.44     19.97 o 
  10   9   9        3.94        8.49     20.37 o 
  11   9   9       72.58       97.01     23.72 o 
  12   9   9       26.95       46.25     23.73 o 
  -9  10   9       42.80       56.73     34.21 o 
  -8  10   9        0.87      -17.19     30.81 o 
  -7  10   9       10.55       -7.48     26.40 o 
  -6  10   9      139.99      142.60     18.85 o 
  -5  10   9       53.40       68.46     30.02 o 
  -4  10   9      190.08      191.52     29.63 o 
  -3  10   9       33.70       15.28     21.98 o 
  -2  10   9        9.50        7.47     21.88 o 
  -1  10   9      106.63       82.84     15.12 o 
   0  10   9      297.40      299.55     12.98 o 
   1  10   9        3.74        6.86      9.63 o 
   2  10   9       96.41       89.05     11.48 o 
   3  10   9      212.78      213.34     13.28 o 
   4  10   9        1.92        1.36     10.80 o 
   5  10   9       82.67       74.52     12.42 o 
   6  10   9       75.71       83.35     12.68 o 
   7  10   9       24.37       28.12     18.53 o 
   8  10   9       23.92       35.02     20.87 o 
   9  10   9      182.19      238.98     23.99 o 
  10  10   9        6.34       14.32     21.73 o 
  11  10   9       31.87       26.78     23.48 o 
  12  10   9      121.61      142.04     27.67 o 
  -9  11   9        0.14       16.68     30.55 o 
  -8  11   9        6.22      -25.69     35.70 o 
  -7  11   9       56.04       57.80     36.02 o 
  -6  11   9      149.11      179.91     33.99 o 
  -5  11   9       73.20      121.10     31.02 o 
  -4  11   9      197.35      230.68     32.23 o 
  -3  11   9       28.95       19.26     27.11 o 
  -2  11   9      118.44      110.66     25.89 o 
  -1  11   9      113.55      136.87     25.78 o 
   0  11   9        4.78       11.59     10.57 o 
   1  11   9       42.10       42.87     11.20 o 
   2  11   9       19.46       33.25     11.76 o 
   3  11   9       26.32       20.98     11.40 o 
   4  11   9       34.48       39.26     12.29 o 
   5  11   9      179.55      193.26     14.75 o 
   6  11   9      220.27      195.73     15.66 o 
   7  11   9        0.70        3.74     19.01 o 
   8  11   9       11.49       35.83     21.45 o 
   9  11   9       64.41       82.49     23.82 o 
  10  11   9       24.19       35.96     24.56 o 
  11  11   9        2.49       10.05     24.91 o 
  -8  12   9        9.23       -3.27     35.14 o 
  -6  12   9        6.31       -3.30     30.81 o 
  -5  12   9      186.41      219.78     34.84 o 
  -4  12   9       13.37      -23.75     31.33 o 
  -3  12   9      121.43      134.47     31.64 o 
  -2  12   9        4.61        8.30     28.22 o 
  -1  12   9        2.63       -0.43     26.40 o 
   0  12   9      191.60      217.56     22.34 o 
   1  12   9      145.01      135.43     13.76 o 
   2  12   9        0.67        1.97     12.11 o 
   3  12   9        0.47        5.94     12.43 o 
   4  12   9        0.71        3.02     12.63 o 
   5  12   9      166.13      179.68     18.20 o 
   6  12   9       13.95       -1.46     13.90 o 
   7  12   9        1.96        2.87     19.17 o 
   8  12   9       42.59       47.24     21.98 o 
   9  12   9       63.50       78.61     22.94 o 
  10  12   9       27.57       42.27     25.36 o 
  -7  13   9       14.18       -1.62     34.23 o 
  -6  13   9       56.74       35.92     35.72 o 
  -5  13   9      130.07      124.95     33.64 o 
  -4  13   9        8.20        6.19     31.33 o 
  -3  13   9      249.01      216.31     33.86 o 
  -2  13   9        0.05        5.34     28.29 o 
  -1  13   9       47.46       49.38     25.76 o 
   0  13   9      130.08      105.92     28.07 o 
   1  13   9       33.99       13.36     24.29 o 
   2  13   9       56.32       41.86     13.24 o 
   3  13   9       59.19       45.46     13.76 o 
   4  13   9        1.59       14.99     13.89 o 
   5  13   9       17.96       16.71     14.52 o 
   6  13   9        4.36       14.54     20.27 o 
   7  13   9       33.12       22.26     20.27 o 
   8  13   9       97.82      114.99     25.79 o 
   9  13   9        1.02        1.02     23.17 o 
  -6  14   9       17.03        3.32     35.52 o 
  -5  14   9       38.21       51.33     33.57 o 
  -4  14   9       15.06       21.93     33.45 o 
  -3  14   9       55.37       43.23     33.34 o 
  -2  14   9       29.67       23.55     29.40 o 
  -1  14   9       58.08       98.91     32.38 o 
   0  14   9       44.36       27.69     30.25 o 
   1  14   9        2.14        6.15     27.07 o 
   2  14   9        0.01      -17.47     27.16 o 
   3  14   9       55.12       53.22     18.80 o 
   4  14   9        7.03        4.13     18.34 o 
   5  14   9      392.20      445.04     21.23 o 
   6  14   9        8.60       -3.16     15.42 o 
   7  14   9       40.11       71.67     23.17 o 
   8  14   9        5.11       11.84     22.30 o 
  -4  15   9      128.81      118.01     39.49 o 
  -3  15   9       24.85       38.07     36.38 o 
  -2  15   9       53.73       67.98     33.16 o 
  -1  15   9        3.28       14.99     32.57 o 
   0  15   9       51.84       88.50     31.22 o 
   1  15   9      171.51      176.33     33.55 o 
   2  15   9       41.57       44.83     29.45 o 
   3  15   9       59.24       47.80     29.47 o 
   4  15   9       19.76        7.71     19.57 o 
   5  15   9        9.76       19.49     19.57 o 
   6  15   9       31.88       36.32     31.57 o 
  -1  16   9       18.07       70.09     35.07 o 
   0  16   9       14.45       -1.11     30.80 o 
   1  16   9       28.63       43.73     30.22 o 
   2  16   9        0.12       -7.17     30.21 o 
   3  16   9        5.59        7.10     28.27 o 
  -5 -14  10        0.07        5.08     34.18 o 
  -4 -14  10        0.56       -6.33     24.71 o 
  -3 -14  10        5.44        2.70     22.85 o 
  -2 -14  10        1.38       10.89     22.66 o 
  -1 -14  10       24.51       29.68     23.88 o 
   0 -14  10        1.56       12.86     22.84 o 
   1 -14  10       20.18       -1.45     21.63 o 
   2 -14  10        1.26       -1.64     23.53 o 
   3 -14  10        1.97        7.13     22.63 o 
   4 -14  10       10.69       26.33     32.91 o 
  -7 -13  10        2.77       -3.06     34.54 o 
  -6 -13  10       20.43       17.89     35.09 o 
  -5 -13  10        2.45       -7.34     33.19 o 
  -4 -13  10        1.12        0.63     21.59 o 
  -3 -13  10        4.60        6.00     19.83 o 
  -2 -13  10       27.46       28.66     21.33 o 
  -1 -13  10        1.82      -14.02     32.55 o 
   0 -13  10        0.42        3.97     22.33 o 
   1 -13  10       20.68        9.04     20.83 o 
   2 -13  10        9.96       15.76     19.52 o 
   3 -13  10        0.01       16.67     21.01 o 
   4 -13  10       19.93       29.27     20.51 o 
   5 -13  10        7.97       54.83     33.14 o 
   6 -13  10        0.71       19.69     30.36 o 
  -9 -12  10      391.14      489.11     48.85 o 
  -8 -12  10       39.29       46.93     37.13 o 
  -7 -12  10       81.89       51.99     37.48 o 
  -6 -12  10      107.52      107.83     36.24 o 
  -5 -12  10        1.45        8.51     31.83 o 
  -4 -12  10      121.20      128.97     22.93 o 
  -3 -12  10       42.00       57.42     22.56 o 
  -2 -12  10        4.47       -5.48     18.24 o 
  -1 -12  10        1.95       11.27     18.77 o 
   0 -12  10        4.29        9.84     18.79 o 
   1 -12  10       50.58       33.25     20.94 o 
   2 -12  10       79.93       75.44     19.87 o 
   3 -12  10        4.72       -0.47     18.18 o 
   4 -12  10      108.69      147.19     22.54 o 
   5 -12  10        0.31      -13.47     18.75 o 
   6 -12  10       76.77      114.41     31.49 o 
   7 -12  10       20.67       39.86     32.27 o 
 -10 -11  10      123.25      147.29     39.19 o 
  -9 -11  10       70.03       54.53     33.06 o 
  -8 -11  10        0.04        2.59     34.12 o 
  -7 -11  10       12.67       12.39     33.51 o 
  -6 -11  10      169.61      143.18     34.46 o 
  -5 -11  10       21.76       36.09     28.23 o 
  -4 -11  10        3.55       -4.12     18.76 o 
  -3 -11  10        2.24       11.67     17.77 o 
  -2 -11  10       22.45       22.78     18.99 o 
  -1 -11  10        4.67        5.99     17.67 o 
   0 -11  10       20.17       45.60     16.91 o 
   1 -11  10        1.35       19.31     15.01 o 
   2 -11  10      110.01      100.96     16.94 o 
   3 -11  10       15.34       12.24     15.20 o 
   4 -11  10       33.42       22.14     15.98 o 
   5 -11  10       22.01       30.08     21.38 o 
   6 -11  10       10.84        2.55     19.73 o 
   7 -11  10       88.41      107.77     30.40 o 
   8 -11  10        9.73       15.83     30.56 o 
   9 -11  10        6.62      -19.26     32.75 o 
 -10 -10  10        1.59        6.48     31.01 o 
  -9 -10  10       21.30        0.71     34.62 o 
  -8 -10  10        2.08       -3.26     29.57 o 
  -7 -10  10       88.34       86.45     32.92 o 
  -6 -10  10        0.11       -6.51     26.38 o 
  -5 -10  10       61.86       31.90     29.58 o 
  -4 -10  10      121.09      135.68     19.57 o 
  -3 -10  10       21.17       21.44     17.19 o 
  -2 -10  10       16.67        3.00     16.41 o 
  -1 -10  10       66.18       73.77     14.33 o 
   0 -10  10       25.76       27.48     14.03 o 
   1 -10  10        3.49       -5.09     14.70 o 
   2 -10  10       45.52       35.96     14.38 o 
   3 -10  10      147.46      158.71     16.64 o 
   4 -10  10       20.79       31.71     17.87 o 
   5 -10  10        0.00        9.82     17.33 o 
   6 -10  10      103.38      114.15     20.65 o 
   7 -10  10       41.38        7.69     18.62 o 
   8 -10  10       38.31       31.05     28.37 o 
   9 -10  10        2.44        4.21     30.46 o 
 -11  -9  10       72.17      106.43     24.55 o 
 -10  -9  10       44.28       52.63     21.79 o 
  -9  -9  10        0.99       14.83     21.18 o 
  -8  -9  10       20.64       26.99     19.24 o 
  -7  -9  10        0.11       -1.48     17.04 o 
  -6  -9  10      312.14      285.16     32.41 o 
  -5  -9  10       60.24       39.50     24.12 o 
  -4  -9  10        2.29        7.73     16.74 o 
  -3  -9  10        2.11       15.38     16.59 o 
  -2  -9  10        0.23        2.70     14.22 o 
  -1  -9  10        8.83       13.13     11.60 o 
   0  -9  10       66.36       69.41     13.73 o 
   1  -9  10       58.87       44.66     13.35 o 
   2  -9  10        0.01        4.72     12.34 o 
   3  -9  10       50.58       36.80     13.76 o 
   4  -9  10       20.80       20.57     15.94 o 
   5  -9  10      283.81      243.81     19.70 o 
   6  -9  10        9.84        9.44     16.74 o 
   7  -9  10        0.58        5.96     17.07 o 
   8  -9  10      243.19      203.69     21.61 o 
   9  -9  10       20.19       -4.31     27.85 o 
 -12  -8  10        3.96        6.73     19.84 o 
 -11  -8  10        2.29       16.57     22.91 o 
 -10  -8  10       26.50       14.86     20.73 o 
  -9  -8  10       13.63       12.42     19.72 o 
  -8  -8  10        8.61        3.16     18.04 o 
  -7  -8  10       91.41       85.79     17.52 o 
  -6  -8  10      108.88       93.85     16.15 o 
  -5  -8  10      197.98      195.28     16.78 o 
  -4  -8  10        7.65        1.87     10.34 o 
  -3  -8  10       64.98       68.43     14.93 o 
  -2  -8  10       11.78       24.08     14.44 o 
  -1  -8  10        3.29        7.78     11.09 o 
   0  -8  10      312.20      311.56     16.26 o 
   1  -8  10       41.47       39.92     12.34 o 
   2  -8  10       87.83       94.85     13.80 o 
   3  -8  10       34.88       20.35     14.29 o 
   4  -8  10      209.97      205.12     17.71 o 
   5  -8  10      585.27      543.47     36.71 o 
   6  -8  10       29.99       31.57     16.06 o 
   7  -8  10        6.86       -7.09     16.77 o 
   8  -8  10       12.68       -4.12     16.60 o 
   9  -8  10      105.68       90.81     19.57 o 
 -12  -7  10       16.06       18.41     18.73 o 
 -11  -7  10        7.81       17.55     19.57 o 
 -10  -7  10        2.30       -1.07     20.18 o 
  -9  -7  10        0.42        3.81     17.66 o 
  -8  -7  10        0.00       -8.90     17.16 o 
  -7  -7  10      226.25      242.37     19.49 o 
  -6  -7  10       10.73        9.33     14.29 o 
  -5  -7  10       41.70       32.67     12.98 o 
  -4  -7  10        0.65       -0.11      9.28 o 
  -3  -7  10      144.95      145.39     10.41 o 
  -2  -7  10       43.49       42.26     14.17 o 
  -1  -7  10        3.02       10.11     10.60 o 
   0  -7  10       11.32        5.55     10.93 o 
   1  -7  10        8.18        7.92     11.09 o 
   2  -7  10      921.50      956.28     34.67 o 
   3  -7  10      538.06      519.94     20.09 o 
   4  -7  10      217.52      211.97     16.77 o 
   5  -7  10        0.00        4.80     13.89 o 
   6  -7  10       37.30       40.48     14.75 o 
   7  -7  10        7.78        7.87     15.04 o 
   8  -7  10      123.86      128.53     17.27 o 
   9  -7  10        0.98       -2.84     16.06 o 
 -13  -6  10       37.08       46.86     26.62 o 
 -12  -6  10       91.93       87.77     19.07 o 
 -11  -6  10      184.42      228.34     19.71 o 
 -10  -6  10       55.58       55.20     18.97 o 
  -9  -6  10      113.49      123.22     19.81 o 
  -8  -6  10       44.16       35.06     16.84 o 
  -7  -6  10        1.16        7.28     14.89 o 
  -6  -6  10       32.75       16.87     13.78 o 
  -5  -6  10       70.96       68.80     13.35 o 
  -4  -6  10      738.02      696.50     18.78 o 
  -3  -6  10      241.43      240.20     10.81 o 
  -2  -6  10      203.34      202.30      8.63 o 
  -1  -6  10       54.87       47.10      5.68 o 
   0  -6  10      382.99      388.78     14.26 o 
   1  -6  10      395.22      410.11     15.09 o 
   2  -6  10      802.73      781.31     20.90 o 
   3  -6  10     5336.45     5373.53     48.07 o 
   4  -6  10      132.06      130.68     18.70 o 
   5  -6  10       97.94       83.92     13.55 o 
   6  -6  10       34.05       21.18     13.18 o 
   7  -6  10        0.33        7.46     13.52 o 
   8  -6  10      172.96      159.64     17.31 o 
   9  -6  10       57.69       65.75     16.57 o 
  10  -6  10       15.75       38.01     23.09 o 
 -13  -5  10        8.23       15.05     26.12 o 
 -12  -5  10      303.67      333.04     21.09 o 
 -11  -5  10       60.07       94.56     16.97 o 
 -10  -5  10      108.08      133.31     19.36 o 
  -9  -5  10       23.51       33.17     16.15 o 
  -8  -5  10        0.69        1.76     14.88 o 
  -7  -5  10       68.50       44.22     14.97 o 
  -6  -5  10      587.40      530.71     19.40 o 
  -5  -5  10      225.18      219.78     14.32 o 
  -4  -5  10      161.72      166.03     12.13 o 
  -3  -5  10      497.80      492.81     12.34 o 
  -2  -5  10      105.17       93.80      7.08 o 
  -1  -5  10      506.73      511.03      9.41 o 
   0  -5  10       62.18       55.69      9.31 o 
   1  -5  10        2.19        6.25      8.67 o 
   2  -5  10        3.09        3.66      9.60 o 
   3  -5  10      986.50     1010.54     21.40 o 
   4  -5  10     1702.73     1657.66     26.94 o 
   5  -5  10       28.10       29.01     11.40 o 
   6  -5  10      320.05      333.49     17.13 o 
   7  -5  10        4.18       23.03     13.28 o 
   8  -5  10        1.30       -6.81     15.90 o 
   9  -5  10       30.31       15.00     20.06 o 
  10  -5  10       28.74       17.67     21.97 o 
  11  -5  10        3.21      -10.80     24.29 o 
 -13  -4  10       82.98      108.84     27.63 o 
 -12  -4  10      156.15      232.14     26.01 o 
 -11  -4  10       21.39       17.22     15.46 o 
 -10  -4  10      169.82      140.94     15.21 o 
  -9  -4  10      241.08      256.49     19.18 o 
  -8  -4  10       10.15        9.66     14.35 o 
  -7  -4  10      279.32      234.43     23.85 o 
  -6  -4  10        0.11        0.30     11.46 o 
  -5  -4  10      302.45      287.46     14.77 o 
  -4  -4  10      127.10      125.21     11.28 o 
  -3  -4  10       28.36       36.43      8.91 o 
  -2  -4  10      229.00      209.94      7.85 o 
  -1  -4  10       37.16       34.26      5.46 o 
   0  -4  10       73.12       56.41      4.69 o 
   1  -4  10      357.65      355.51     11.77 o 
   2  -4  10       85.78       97.16     10.15 o 
   3  -4  10       92.72       94.08      9.87 o 
   4  -4  10      100.14       94.88      6.24 o 
   5  -4  10       20.24       15.87      6.53 o 
   6  -4  10      139.13      144.28      9.29 o 
   7  -4  10      123.55      122.92     13.51 o 
   8  -4  10        0.52       14.35     12.42 o 
   9  -4  10        0.29        8.72     13.26 o 
  10  -4  10       17.38       41.18     22.27 o 
  12  -4  10        3.45      -14.03     25.13 o 
 -14  -3  10       10.20       -2.88     27.66 o 
 -13  -3  10       47.12       39.89     25.17 o 
 -12  -3  10        7.92        2.39     21.84 o 
 -11  -3  10       13.01       13.54     20.01 o 
 -10  -3  10        1.31       -9.41     12.96 o 
  -9  -3  10      202.50      189.56     14.59 o 
  -8  -3  10       99.75       99.72     14.15 o 
  -7  -3  10        1.27       -1.29     12.04 o 
  -6  -3  10        0.82        1.05     11.02 o 
  -5  -3  10       85.82       81.22     11.11 o 
  -4  -3  10       89.54       92.56     10.32 o 
  -3  -3  10     3056.40     3048.05     28.72 o 
  -2  -3  10        0.43        2.31      7.11 o 
  -1  -3  10       44.63       59.25      5.70 o 
   0  -3  10      283.40      310.28      6.69 o 
   1  -3  10      160.92      176.63      9.15 o 
   2  -3  10       53.39       43.68      4.67 o 
   3  -3  10      469.04      486.89      8.76 o 
   4  -3  10       73.71       69.85      6.47 o 
   5  -3  10        1.29        0.59      6.59 o 
   6  -3  10        1.18        2.37      7.67 o 
   7  -3  10        0.33        4.80      8.39 o 
   8  -3  10       51.00       40.85      9.92 o 
   9  -3  10       32.50       34.16     10.51 o 
  10  -3  10        7.98       18.67     21.38 o 
  11  -3  10       15.43       47.15     23.92 o 
  12  -3  10       17.89        6.06     23.69 o 
 -14  -2  10       10.25       39.29     26.75 o 
 -13  -2  10        3.82       -3.74     24.11 o 
 -12  -2  10       12.46       14.74     23.55 o 
 -11  -2  10       16.50       15.18     20.23 o 
 -10  -2  10      151.32      163.60     14.37 o 
  -9  -2  10       28.12       24.13     11.66 o 
  -8  -2  10        6.94       12.47     10.99 o 
  -7  -2  10        1.89        0.69     11.19 o 
  -6  -2  10      718.93      713.68     18.66 o 
  -5  -2  10     2920.85     2794.09     30.20 o 
  -4  -2  10     1280.99     1165.67     19.47 o 
  -3  -2  10     1182.69     1115.47     17.82 o 
  -2  -2  10      251.77      254.74     10.18 o 
  -1  -2  10      401.36      390.63     15.13 o 
   0  -2  10      101.09      104.83      7.74 o 
   1  -2  10      393.67      369.29     14.27 o 
   2  -2  10      766.22      757.42      9.82 o 
   3  -2  10       91.16      102.57      6.13 o 
   4  -2  10      204.40      196.03      7.50 o 
   5  -2  10       75.15       86.90      7.30 o 
   6  -2  10      549.90      534.78     14.40 o 
   7  -2  10      104.02      119.24     13.66 o 
   8  -2  10       84.34       73.87     11.44 o 
   9  -2  10       21.20       33.13     19.37 o 
  10  -2  10       66.92       50.69     21.30 o 
  11  -2  10        0.00       14.51     24.38 o 
  12  -2  10      378.12      429.79     28.86 o 
  13  -2  10        1.93       -1.68     24.68 o 
 -14  -1  10       20.59       27.55     25.00 o 
 -13  -1  10       54.58       43.05     24.64 o 
 -12  -1  10       13.25        0.45     21.87 o 
 -11  -1  10       26.76       25.41     19.63 o 
 -10  -1  10       30.60       30.40     18.82 o 
  -9  -1  10       79.21       73.26     11.98 o 
  -8  -1  10      413.32      391.13     16.71 o 
  -7  -1  10       90.62       95.09     10.46 o 
  -6  -1  10      131.23      126.44      9.74 o 
  -5  -1  10      154.27      156.98     10.38 o 
  -4  -1  10       55.71       56.17      8.52 o 
  -3  -1  10     2090.67     1933.22     31.58 o 
  -2  -1  10      548.56      527.25     17.48 o 
  -1  -1  10     1195.27     1232.24     20.86 o 
   0  -1  10       24.25       27.54      9.83 o 
   1  -1  10        3.56        3.39      4.50 o 
   2  -1  10      178.68      162.70      5.92 o 
   3  -1  10       60.73       60.49      5.90 o 
   4  -1  10      320.69      292.43      9.93 o 
   5  -1  10      338.47      359.89     10.70 o 
   6  -1  10       97.54       98.18      9.02 o 
   7  -1  10      163.42      142.59     10.63 o 
   8  -1  10      118.23      130.44     11.70 o 
   9  -1  10      119.93      118.15     21.96 o 
  10  -1  10      703.54      774.84     36.82 o 
  11  -1  10       14.99       14.81     25.77 o 
  12  -1  10       89.27      124.58     28.83 o 
  13  -1  10       50.77       34.28     29.89 o 
 -14   0  10        1.34        9.38     26.68 o 
 -13   0  10       39.08       38.03     24.03 o 
 -12   0  10       19.17       21.97     22.08 o 
 -11   0  10        9.32       -1.88     19.62 o 
 -10   0  10      185.21      203.23     22.58 o 
  -9   0  10      262.53      266.18     21.20 o 
  -8   0  10      135.19      117.39     10.70 o 
  -7   0  10      681.50      664.99     14.77 o 
  -6   0  10      972.31      925.47     20.23 o 
  -5   0  10       22.59       23.41      7.08 o 
  -4   0  10      845.95      820.35     12.73 o 
  -3   0  10     1475.44     1665.84     24.29 o 
  -2   0  10     1709.86     1824.09     25.34 o 
  -1   0  10     2992.62     3292.03     57.76 o 
   0   0  10      185.42      221.10      9.10 o 
   1   0  10      137.83      167.69      8.09 o 
   2   0  10        4.46        0.71      9.96 o 
   3   0  10       19.28       13.66     10.74 o 
   4   0  10     1457.41     1575.06     22.73 o 
   5   0  10       24.57       14.04      6.08 o 
   6   0  10      359.97      354.63     18.96 o 
   7   0  10       98.17       92.27      9.60 o 
   8   0  10     1030.71      968.87     20.10 o 
   9   0  10      315.48      273.69     26.71 o 
  10   0  10      259.47      289.47     29.12 o 
  11   0  10       45.85       63.76     26.15 o 
  12   0  10        7.02       13.61     26.83 o 
  13   0  10       78.98       72.23     32.65 o 
  14   0  10       53.72       49.81     34.28 o 
 -14   1  10       43.52       33.24     25.71 o 
 -13   1  10        0.74       -0.53     22.03 o 
 -12   1  10       18.97       24.98     22.19 o 
 -11   1  10      158.95      174.01     22.22 o 
 -10   1  10        9.72       10.30     17.93 o 
  -9   1  10      143.06      138.20     17.29 o 
  -8   1  10       96.14       69.17     17.00 o 
  -7   1  10        8.67        9.71      7.45 o 
  -6   1  10      136.25      134.07      8.10 o 
  -5   1  10        8.50        6.25      6.08 o 
  -4   1  10      269.65      268.50      8.79 o 
  -3   1  10      782.74      810.86     28.83 o 
  -2   1  10      692.35      751.73     11.99 o 
  -1   1  10      264.09      284.01      8.40 o 
   0   1  10     1318.20     1355.69     11.25 o 
   1   1  10      323.22      333.10      9.69 o 
   2   1  10      126.41      115.58     12.96 o 
   3   1  10      892.02      943.47     23.32 o 
   4   1  10      700.76      730.81     22.76 o 
   5   1  10      313.85      322.30     10.74 o 
   6   1  10      514.41      532.31     14.20 o 
   7   1  10      555.89      550.33     14.59 o 
   8   1  10        8.16       13.19     18.70 o 
   9   1  10       84.96       71.28     23.61 o 
  10   1  10       66.79       72.03     26.41 o 
  11   1  10      157.11      180.93     29.79 o 
  12   1  10       29.67       22.33     28.54 o 
  13   1  10        0.07       18.47     33.42 o 
  14   1  10       36.33       49.03     36.09 o 
 -14   2  10        9.39        8.73     26.50 o 
 -13   2  10        4.54        9.29     22.68 o 
 -12   2  10       10.42        8.27     21.28 o 
 -11   2  10      225.46      277.20     32.53 o 
 -10   2  10       36.14       40.86     18.71 o 
  -9   2  10       62.24       53.28     18.36 o 
  -8   2  10      177.46      209.35     18.52 o 
  -7   2  10      338.37      305.83     17.59 o 
  -6   2  10      292.00      284.86     16.14 o 
  -5   2  10      135.74      134.87      8.67 o 
  -4   2  10      104.21      101.32     14.24 o 
  -3   2  10      201.94      238.51     15.94 o 
  -2   2  10      770.53      781.60     10.19 o 
  -1   2  10      814.92      934.62     15.76 o 
   0   2  10       50.80       38.69      6.31 o 
   1   2  10       69.77       58.80      5.11 o 
   2   2  10    12344.44    13272.79     77.19 o 
   3   2  10       96.30       93.78     15.30 o 
   4   2  10       35.41       25.22     12.95 o 
   5   2  10        0.81        8.01      7.56 o 
   6   2  10      385.77      407.01     10.91 o 
   7   2  10     1131.56     1104.31     18.20 o 
   8   2  10        1.17        6.43     19.38 o 
   9   2  10      977.27      941.01     38.68 o 
  10   2  10       25.94       33.96     23.95 o 
  11   2  10      131.30      127.73     31.60 o 
  12   2  10      207.11      254.46     35.83 o 
  13   2  10       55.79       76.60     33.59 o 
  14   2  10        4.39       -6.30     36.87 o 
 -13   3  10        3.66       -0.36     23.80 o 
 -12   3  10       10.45       24.38     24.46 o 
 -11   3  10      123.89      160.55     23.64 o 
 -10   3  10      362.03      413.92     24.93 o 
  -9   3  10      789.28      800.06     27.51 o 
  -8   3  10      239.30      239.72     19.46 o 
  -7   3  10      160.17      162.58     16.38 o 
  -6   3  10      611.30      581.95     19.65 o 
  -5   3  10      616.89      650.81     27.82 o 
  -4   3  10      651.56      732.60     25.39 o 
  -3   3  10      410.51      458.46     20.35 o 
  -2   3  10      379.26      388.15     17.78 o 
  -1   3  10      875.42      999.53     16.23 o 
   0   3  10     1080.30     1224.82     25.77 o 
   1   3  10      726.49      818.96     11.51 o 
   2   3  10      250.50      245.83      6.44 o 
   3   3  10       81.64      105.38     15.37 o 
   4   3  10      209.31      227.47     18.31 o 
   5   3  10      256.19      254.70      8.57 o 
   6   3  10       18.06       20.06      7.29 o 
   7   3  10        8.32        8.49      8.75 o 
   8   3  10       26.34       10.37     20.79 o 
   9   3  10      254.73      217.28     26.49 o 
  10   3  10        0.43        8.99     26.58 o 
  11   3  10      172.59      159.09     30.15 o 
  12   3  10       14.96        2.18     32.27 o 
  13   3  10      100.63       88.97     37.06 o 
  14   3  10        1.43       20.73     36.11 o 
 -13   4  10        1.50      -22.37     22.37 o 
 -12   4  10       16.19       22.30     32.60 o 
 -11   4  10       11.87        5.33     21.02 o 
 -10   4  10       65.16       68.47     20.25 o 
  -9   4  10       41.21       49.28     18.23 o 
  -8   4  10       19.91       20.18     15.65 o 
  -7   4  10      137.75      123.06     16.25 o 
  -6   4  10      137.77      129.63     15.29 o 
  -5   4  10      175.61      157.72     20.09 o 
  -4   4  10       53.07       61.51     17.52 o 
  -3   4  10      151.98      147.55     16.96 o 
  -2   4  10        7.86        5.33     12.13 o 
  -1   4  10      370.40      391.64     12.59 o 
   0   4  10      509.26      472.88     12.47 o 
   1   4  10       19.15       19.19      4.88 o 
   2   4  10      410.45      446.32      8.16 o 
   3   4  10      170.72      198.26      7.83 o 
   4   4  10       35.86       41.97      9.34 o 
   5   4  10       23.28       11.38      9.83 o 
   6   4  10     1199.58     1145.50     24.53 o 
   7   4  10      425.02      414.15     12.41 o 
   8   4  10      349.16      348.57     28.32 o 
   9   4  10      206.35      171.86     26.74 o 
  10   4  10       40.18       35.43     28.86 o 
  11   4  10       39.39       49.41     31.48 o 
  12   4  10        9.87      -12.22     31.91 o 
  13   4  10       61.45       89.78     34.58 o 
  14   4  10        4.01      -13.74     38.38 o 
 -13   5  10       12.95       15.45     21.95 o 
 -12   5  10       11.20        2.33     22.58 o 
 -11   5  10       83.76       81.73     21.88 o 
 -10   5  10        9.32        7.44     19.89 o 
  -9   5  10        6.32        2.17     18.21 o 
  -8   5  10       61.18       50.43     17.09 o 
  -7   5  10      453.25      436.94     20.53 o 
  -6   5  10      439.82      447.19     19.72 o 
  -5   5  10      174.07      170.64     22.69 o 
  -4   5  10        5.16       -3.25     15.90 o 
  -3   5  10       25.41       23.67     13.44 o 
  -2   5  10       45.17       43.55     14.10 o 
  -1   5  10      405.54      385.04      8.24 o 
   0   5  10       14.22       11.85      5.49 o 
   1   5  10      705.20      749.11     11.93 o 
   2   5  10      108.46       92.13      5.81 o 
   3   5  10       21.28       18.90      5.26 o 
   4   5  10       75.55       66.25      6.74 o 
   5   5  10     2139.73     2151.59     30.67 o 
   6   5  10      108.84       98.55     14.20 o 
   7   5  10       16.01       23.60     14.64 o 
   8   5  10        6.71       -1.00     16.20 o 
   9   5  10       17.34        9.21     26.92 o 
  10   5  10      120.76      120.51     31.50 o 
  11   5  10       70.10       64.42     32.21 o 
  12   5  10       16.66       14.25     31.55 o 
  13   5  10       32.72       57.12     36.27 o 
  14   5  10       14.17       22.45     37.71 o 
 -12   6  10        0.25        8.91     20.79 o 
 -11   6  10       17.32       26.51     20.95 o 
 -10   6  10        1.01       26.48     19.14 o 
  -9   6  10        0.85       -2.42     16.48 o 
  -8   6  10       51.87       63.87     17.86 o 
  -7   6  10       42.73       34.43     23.23 o 
  -6   6  10        1.15       26.18     20.89 o 
  -5   6  10       56.24       50.01     18.92 o 
  -4   6  10     1216.37     1112.69     35.00 o 
  -3   6  10      357.36      331.88     22.41 o 
  -2   6  10        2.05        2.51      3.99 o 
  -1   6  10      597.67      596.29     15.55 o 
   0   6  10       98.16      114.76      7.43 o 
   1   6  10      323.48      305.71     10.55 o 
   2   6  10       37.53       35.09      7.04 o 
   3   6  10       33.56       29.77      5.22 o 
   4   6  10       30.14       27.76      5.77 o 
   5   6  10        0.21        7.29      7.07 o 
   6   6  10     1065.47     1034.55     26.93 o 
   7   6  10      112.24      101.98     14.99 o 
   8   6  10       11.58       13.95     16.13 o 
   9   6  10        4.14        9.23     16.27 o 
  10   6  10        0.02        5.19     18.62 o 
  11   6  10       70.08       57.90     30.93 o 
  12   6  10      143.56      205.80     38.04 o 
  13   6  10       86.05       88.53     39.58 o 
 -12   7  10        9.38       -5.04     22.36 o 
 -11   7  10        0.02        2.78     19.29 o 
 -10   7  10        0.98       20.12     19.74 o 
  -9   7  10       25.84       32.78     17.66 o 
  -8   7  10       14.79        7.58     15.81 o 
  -7   7  10       24.37       27.47     19.85 o 
  -6   7  10        9.04       20.70     22.83 o 
  -5   7  10       13.61       10.09     18.63 o 
  -4   7  10     1749.66     1751.81     45.64 o 
  -3   7  10       25.48       36.35     19.11 o 
  -2   7  10      165.39      147.88      7.43 o 
  -1   7  10       56.18       56.02      6.87 o 
   0   7  10      108.87      112.51      8.42 o 
   1   7  10        1.97        2.10      7.05 o 
   2   7  10       70.13       70.10      8.28 o 
   3   7  10        1.31       -2.19      7.47 o 
   4   7  10       60.16       65.72      8.90 o 
   5   7  10       90.46       82.01      9.35 o 
   6   7  10     1362.97     1349.61     30.32 o 
   7   7  10      281.81      271.72     22.24 o 
   8   7  10       36.52       13.63     15.84 o 
   9   7  10       32.68       29.03     20.22 o 
  10   7  10        1.05       -0.11     20.87 o 
  11   7  10       63.93       84.12     36.02 o 
  12   7  10        1.29       13.25     38.23 o 
  13   7  10      156.56      210.16     42.52 o 
 -11   8  10       15.70       10.59     20.54 o 
 -10   8  10       22.98       38.57     19.44 o 
  -9   8  10       18.54       35.19     19.26 o 
  -8   8  10      133.66      127.36     18.80 o 
  -7   8  10        0.14        0.89     16.31 o 
  -6   8  10       60.28       60.99     26.94 o 
  -5   8  10        1.28       -9.92     24.34 o 
  -4   8  10       12.47        7.35     18.76 o 
  -3   8  10     1855.26     1878.13     48.17 o 
  -2   8  10      163.65      123.31     20.73 o 
  -1   8  10       33.95       31.94      7.28 o 
   0   8  10      451.91      430.90     12.19 o 
   1   8  10      512.62      507.35     13.10 o 
   2   8  10       19.24       17.26      8.41 o 
   3   8  10       49.87       30.25      9.06 o 
   4   8  10       35.44       35.25      9.47 o 
   5   8  10       67.71       83.27     10.37 o 
   6   8  10        2.08      -10.70     14.46 o 
   7   8  10       73.48       63.21     17.76 o 
   8   8  10       49.06       56.58     18.53 o 
   9   8  10      156.79      163.58     23.29 o 
  10   8  10       99.70      123.18     23.41 o 
  11   8  10        1.73        2.83     21.45 o 
  12   8  10       56.61       18.94     35.77 o 
 -11   9  10       17.54       39.54     31.97 o 
 -10   9  10       26.79      119.28     30.21 o 
  -9   9  10      100.73       87.79     20.94 o 
  -8   9  10      162.32      136.79     20.32 o 
  -7   9  10       80.60       60.36     17.81 o 
  -6   9  10        0.06       -7.21     23.17 o 
  -5   9  10        0.20       -2.32     24.54 o 
  -4   9  10       56.51       57.64     24.30 o 
  -3   9  10      659.05      684.04     36.13 o 
  -2   9  10      308.65      305.97     27.50 o 
  -1   9  10      274.92      279.72     11.31 o 
   0   9  10      333.87      309.52     12.35 o 
   1   9  10      513.39      471.85     14.12 o 
   2   9  10        4.45        3.55      9.44 o 
   3   9  10      188.74      158.49     11.63 o 
   4   9  10      102.75       72.98     10.77 o 
   5   9  10       20.36       25.38     10.31 o 
   6   9  10       16.39       12.86     11.04 o 
   7   9  10       71.10       70.13     17.57 o 
   8   9  10        0.01        3.39     19.02 o 
   9   9  10       22.69       28.00     19.99 o 
  10   9  10       36.68       38.45     22.42 o 
  11   9  10       14.30       18.93     24.77 o 
  12   9  10        1.40       -4.45     26.59 o 
  -9  10  10       16.65       -4.38     31.16 o 
  -8  10  10       42.02       52.01     32.02 o 
  -7  10  10       12.31       13.15     17.20 o 
  -6  10  10       15.13        3.70     16.18 o 
  -5  10  10        1.82       22.75     29.23 o 
  -4  10  10       11.10       20.81     24.05 o 
  -3  10  10        8.38       26.97     22.17 o 
  -2  10  10      371.25      399.43     30.29 o 
  -1  10  10      230.81      236.23     17.30 o 
   0  10  10       20.39       18.31      9.56 o 
   1  10  10       23.56       28.77     10.63 o 
   2  10  10       35.38       45.10     10.76 o 
   3  10  10       39.04       20.47     10.74 o 
   4  10  10      516.21      499.21     16.64 o 
   5  10  10       57.56       64.89     11.75 o 
   6  10  10        2.31        9.27     11.66 o 
   7  10  10        0.11        1.22     18.57 o 
   8  10  10       12.66       15.74     18.61 o 
   9  10  10       19.10       19.26     21.64 o 
  10  10  10       41.77       32.47     23.11 o 
  11  10  10        0.56        4.75     26.04 o 
  12  10  10      177.65      214.50     31.11 o 
  -9  11  10        4.97       -1.87     33.28 o 
  -8  11  10        0.00      -16.99     28.47 o 
  -7  11  10       35.01       30.13     32.48 o 
  -6  11  10      233.57      168.24     32.73 o 
  -5  11  10       20.14       26.03     27.79 o 
  -4  11  10      137.36      151.60     32.70 o 
  -3  11  10      130.69      159.09     31.85 o 
  -2  11  10      277.86      273.77     29.77 o 
  -1  11  10        0.66       -0.96     23.90 o 
   0  11  10      173.72      165.08     17.47 o 
   1  11  10        0.99       -4.62     10.56 o 
   2  11  10      160.16      146.60     13.14 o 
   3  11  10      330.46      314.85     15.65 o 
   4  11  10       20.39       12.14     11.79 o 
   5  11  10      285.64      323.10     17.30 o 
   6  11  10       60.44       53.89     13.69 o 
   7  11  10        3.41       -2.70     18.73 o 
   8  11  10       95.51      108.78     23.29 o 
   9  11  10       26.54       40.23     21.76 o 
  10  11  10        2.95        6.81     23.50 o 
  11  11  10        0.06       -6.02     25.07 o 
  -8  12  10       18.90        7.37     36.03 o 
  -7  12  10      303.79      335.63     40.79 o 
  -6  12  10        5.71       14.83     34.59 o 
  -4  12  10        0.46        9.79     31.38 o 
  -3  12  10       58.69       11.36     29.46 o 
  -2  12  10       54.25       46.95     26.83 o 
  -1  12  10        4.21       19.92     23.57 o 
   0  12  10      184.78      203.64     18.82 o 
   1  12  10       48.62       54.19     12.36 o 
   2  12  10        0.15       -0.69     11.84 o 
   3  12  10       49.99       42.04     12.52 o 
   4  12  10       49.08       33.17     13.44 o 
   5  12  10        1.48       23.23     13.47 o 
   6  12  10      192.91      183.41     16.48 o 
   7  12  10       32.71       28.29     20.32 o 
   8  12  10        4.99        7.91     20.86 o 
   9  12  10        0.54        0.18     22.96 o 
  10  12  10        3.22        5.39     25.54 o 
  -7  13  10       60.11        9.23     37.84 o 
  -6  13  10        1.21        4.08     38.91 o 
  -5  13  10       53.97       57.25     37.03 o 
  -4  13  10      571.75      635.91     47.65 o 
  -2  13  10        0.12       16.75     30.64 o 
  -1  13  10        0.73       -2.29     28.43 o 
   0  13  10       33.64       51.40     27.86 o 
   1  13  10      125.98      167.74     19.54 o 
   2  13  10       58.02       65.36     13.92 o 
   3  13  10       13.38       15.02     13.21 o 
   4  13  10       10.91       14.02     13.84 o 
   5  13  10      242.74      230.20     17.27 o 
   6  13  10       25.17       54.60     20.45 o 
   7  13  10        0.00       13.49     20.90 o 
   8  13  10        0.39       11.10     22.22 o 
   9  13  10       90.53       86.33     25.34 o 
  -6  14  10       80.13       95.65     42.15 o 
  -5  14  10      102.99      134.72     39.99 o 
  -4  14  10        0.39      -17.45     33.95 o 
  -3  14  10       18.49       26.03     29.83 o 
  -2  14  10        1.59       -9.47     29.42 o 
  -1  14  10       17.06       61.16     28.57 o 
   0  14  10        0.00       -4.39     28.70 o 
   1  14  10       18.52       37.61     27.38 o 
   2  14  10       56.44       48.70     25.82 o 
   3  14  10       41.68       42.33     18.02 o 
   4  14  10       14.68       14.32     14.66 o 
   5  14  10      116.49      116.95     16.79 o 
   6  14  10        0.60      -11.83     21.02 o 
   7  14  10        0.20       14.07     22.12 o 
   8  14  10       90.43      156.44     30.10 o 
  -4  15  10        6.07        9.25     34.45 o 
  -3  15  10        0.29       34.20     35.07 o 
  -2  15  10       47.87       68.12     34.42 o 
  -1  15  10       36.53       50.93     30.55 o 
   0  15  10        6.32       29.90     31.07 o 
   1  15  10       38.98       38.77     28.02 o 
   3  15  10       10.60      -23.26     28.89 o 
   4  15  10        1.67        0.62     18.71 o 
   5  15  10        0.00        5.33     28.52 o 
   6  15  10        9.02       11.89     30.11 o 
   0  16  10       58.97       48.91     32.10 o 
   1  16  10       10.65       -3.85     31.27 o 
   2  16  10        1.98       -1.88     27.69 o 
   3  16  10       52.66       68.88     30.71 o 
  -5 -14  11        1.51       10.37     37.15 o 
  -4 -14  11       23.97       28.35     22.00 o 
  -3 -14  11        6.55        0.79     22.75 o 
  -2 -14  11        0.62       -7.32     24.15 o 
  -1 -14  11        7.34       17.87     22.55 o 
   0 -14  11        4.66       12.82     24.29 o 
   1 -14  11        2.73       18.09     23.66 o 
   2 -14  11       14.46       14.59     24.91 o 
   3 -14  11        4.70       19.08     21.57 o 
  -7 -13  11        0.94       10.78     39.66 o 
  -6 -13  11      235.18      244.21     44.01 o 
  -5 -13  11        3.27       35.80     34.80 o 
  -4 -13  11        6.78        4.91     22.67 o 
  -3 -13  11      132.05      118.35     23.17 o 
  -2 -13  11        7.21       11.49     22.62 o 
  -1 -13  11       65.51       62.15     22.50 o 
   0 -13  11       19.84       20.66     19.97 o 
   1 -13  11       10.67       -2.89     21.59 o 
   2 -13  11        0.04      -12.92     20.62 o 
   3 -13  11       17.07        6.67     19.59 o 
   4 -13  11        1.96       -2.87     20.70 o 
   5 -13  11        3.31      -10.17     21.10 o 
  -8 -12  11      110.92      149.21     37.93 o 
  -7 -12  11        1.24       -6.47     30.89 o 
  -6 -12  11       17.40       10.34     31.32 o 
  -5 -12  11        6.61        1.30     29.75 o 
  -4 -12  11       12.37       26.20     21.72 o 
  -3 -12  11       33.45       52.56     22.15 o 
  -2 -12  11       28.24       22.28     20.39 o 
  -1 -12  11       23.04       21.55     20.94 o 
   0 -12  11        7.84       19.39     20.24 o 
   1 -12  11        0.01        5.37     19.12 o 
   2 -12  11        9.19       15.17     18.37 o 
   3 -12  11        0.03      -15.72     19.39 o 
   4 -12  11        3.17      -11.65     25.68 o 
   5 -12  11       23.35       18.54     19.76 o 
   6 -12  11       32.00        1.09     24.69 o 
   7 -12  11        0.54       23.13     31.97 o 
  -9 -11  11       60.76       43.73     36.35 o 
  -8 -11  11        0.66      -11.96     31.83 o 
  -7 -11  11        0.51        6.56     34.42 o 
  -6 -11  11       39.11       28.19     33.45 o 
  -5 -11  11       42.44       41.76     31.23 o 
  -4 -11  11        0.37       -0.42     19.49 o 
  -3 -11  11       95.51       97.23     19.83 o 
  -2 -11  11       10.00       15.34     18.86 o 
  -1 -11  11       52.77       77.18     20.32 o 
   0 -11  11        2.63       10.58     14.86 o 
   1 -11  11      171.13      174.01     17.76 o 
   2 -11  11       15.46        5.57     15.02 o 
   3 -11  11        1.12       -6.16     15.59 o 
   4 -11  11        0.23      -19.28     19.28 o 
   5 -11  11        7.25       11.96     17.30 o 
   6 -11  11       73.45       54.35     18.84 o 
   7 -11  11       47.90      103.47     30.82 o 
   8 -11  11        5.24        1.16     28.06 o 
 -10 -10  11        0.20        5.39     34.12 o 
  -9 -10  11       72.63       82.77     35.87 o 
  -8 -10  11      156.20      128.08     32.09 o 
  -7 -10  11       24.42       43.20     31.98 o 
  -6 -10  11       24.15       15.79     26.17 o 
  -5 -10  11      186.51      217.85     34.96 o 
  -4 -10  11      331.29      333.47     22.40 o 
  -3 -10  11       11.33       10.48     17.47 o 
  -2 -10  11      108.93      116.42     20.27 o 
  -1 -10  11       34.12       31.60     14.11 o 
   0 -10  11        3.79        6.02     14.13 o 
   1 -10  11       51.98       24.60     14.00 o 
   2 -10  11      163.35      148.72     16.82 o 
   3 -10  11        5.80       -4.67     14.88 o 
   4 -10  11       12.05        1.63     15.16 o 
   5 -10  11        7.33        2.84     17.49 o 
   6 -10  11        9.98       15.32     18.01 o 
   7 -10  11        1.26       -3.09     18.13 o 
   8 -10  11       46.90       39.63     28.65 o 
   9 -10  11       67.63       54.90     29.59 o 
 -11  -9  11       37.42       38.03     22.72 o 
 -10  -9  11        0.02        7.25     21.67 o 
  -9  -9  11       16.10       19.00     21.72 o 
  -8  -9  11        1.28       13.49     19.55 o 
  -7  -9  11       57.01       56.13     28.26 o 
  -6  -9  11       14.47       16.68     25.07 o 
  -5  -9  11      132.02      144.74     28.19 o 
  -4  -9  11      148.20      149.86     19.16 o 
  -3  -9  11       32.69       27.56     17.21 o 
  -2  -9  11       30.92       41.41     16.04 o 
  -1  -9  11       59.81       74.68     14.86 o 
   0  -9  11      100.47      102.34     14.18 o 
   1  -9  11       47.13       31.30     13.01 o 
   2  -9  11      293.35      278.59     17.90 o 
   3  -9  11      132.93      149.90     15.61 o 
   4  -9  11       14.55       24.58     16.66 o 
   5  -9  11       41.38       62.20     17.94 o 
   6  -9  11        2.31        3.94     17.01 o 
   7  -9  11        1.37        1.07     17.71 o 
   8  -9  11      142.26      133.92     20.27 o 
   9  -9  11        1.03        2.50     25.90 o 
 -12  -8  11        0.04       16.95     25.34 o 
 -11  -8  11       46.76       52.33     23.73 o 
 -10  -8  11       17.93        9.70     21.23 o 
  -9  -8  11        1.74      -15.52     19.91 o 
  -8  -8  11      100.16       78.28     20.05 o 
  -7  -8  11       39.18       25.34     16.89 o 
  -6  -8  11       10.86        5.84     14.64 o 
  -5  -8  11       26.51       29.81     13.66 o 
  -4  -8  11      120.53      126.37     17.49 o 
  -3  -8  11        4.15        9.06     15.90 o 
  -2  -8  11        3.55        7.63     13.74 o 
  -1  -8  11      454.94      459.01     18.32 o 
   0  -8  11      187.37      208.05     15.33 o 
   1  -8  11      247.48      224.35     15.32 o 
   2  -8  11      288.71      282.34     16.65 o 
   3  -8  11      288.97      304.12     19.07 o 
   4  -8  11     1238.89     1245.73     43.27 o 
   5  -8  11       62.00       68.42     16.05 o 
   6  -8  11       16.90       19.40     15.12 o 
   7  -8  11       11.10        7.03     16.28 o 
   8  -8  11       33.54       17.89     17.25 o 
   9  -8  11       35.16       11.63     16.76 o 
 -12  -7  11       66.01      100.89     22.37 o 
 -11  -7  11        9.89       20.52     20.97 o 
 -10  -7  11       17.37       16.15     20.33 o 
  -9  -7  11        1.87        3.62     18.32 o 
  -8  -7  11       66.54       76.75     18.64 o 
  -7  -7  11      248.83      217.26     19.16 o 
  -6  -7  11      230.77      186.82     17.59 o 
  -5  -7  11        0.00       -7.48     13.15 o 
  -4  -7  11      130.91      149.10     13.82 o 
  -3  -7  11      273.04      289.69     15.95 o 
  -2  -7  11      113.01       98.10     12.97 o 
  -1  -7  11      538.86      524.09     17.50 o 
   0  -7  11      376.82      390.58     16.38 o 
   1  -7  11      193.85      198.85     13.63 o 
   2  -7  11      424.12      438.33     17.08 o 
   3  -7  11      371.10      363.47     18.09 o 
   4  -7  11      736.13      731.47     28.82 o 
   5  -7  11     1065.38      976.01     26.42 o 
   6  -7  11       14.29       14.95     14.72 o 
   7  -7  11        0.22       -0.31     21.39 o 
   8  -7  11       14.17        9.95     15.29 o 
   9  -7  11       32.99       16.88     17.71 o 
  10  -7  11      111.24      100.02     26.15 o 
 -13  -6  11        0.05       -6.87     26.43 o 
 -12  -6  11      145.79      190.25     19.98 o 
 -11  -6  11      214.66      254.27     20.20 o 
 -10  -6  11        0.66        2.41     18.12 o 
  -9  -6  11        0.32        1.45     17.28 o 
  -8  -6  11       90.60       96.96     17.74 o 
  -7  -6  11       92.80       78.00     16.16 o 
  -6  -6  11      120.19      101.60     14.94 o 
  -5  -6  11       48.23       33.70     12.55 o 
  -4  -6  11        5.98        4.44     10.45 o 
  -3  -6  11     1421.72     1477.49     19.98 o 
  -2  -6  11       70.21       62.65      6.98 o 
  -1  -6  11       51.26       53.24     10.68 o 
   0  -6  11       15.42       22.16     10.32 o 
   1  -6  11       14.44        8.96      9.64 o 
   2  -6  11      185.67      168.59     13.21 o 
   3  -6  11        0.45        2.17     12.27 o 
   4  -6  11      211.14      198.37     15.06 o 
   5  -6  11      482.26      488.77     19.72 o 
   6  -6  11      135.36      128.84     15.09 o 
   7  -6  11        0.10       -5.42     13.63 o 
   8  -6  11       92.20       60.10     15.64 o 
   9  -6  11       20.28       28.10     16.31 o 
  10  -6  11       17.70       18.02     24.19 o 
 -13  -5  11       11.54       22.47     25.03 o 
 -12  -5  11       54.43       57.63     24.14 o 
 -11  -5  11        2.87        6.84     15.40 o 
 -10  -5  11        4.21        1.87     17.28 o 
  -9  -5  11        2.49       -3.82     15.62 o 
  -8  -5  11       17.91        9.84     15.21 o 
  -7  -5  11       64.36       60.48     14.66 o 
  -6  -5  11       61.39       49.31     13.90 o 
  -5  -5  11       23.07        7.66     11.63 o 
  -4  -5  11        3.85        6.04     10.36 o 
  -3  -5  11      278.50      298.11     13.25 o 
  -2  -5  11       11.82       14.11      6.26 o 
  -1  -5  11        8.74        7.93      5.14 o 
   0  -5  11       66.26       53.94      9.38 o 
   1  -5  11        0.24       -0.47      8.74 o 
   2  -5  11      102.16       91.55     11.48 o 
   3  -5  11       16.11       15.68     10.65 o 
   4  -5  11      110.58      114.54     12.75 o 
   5  -5  11      364.27      374.99     17.59 o 
   6  -5  11        1.45        6.03     11.85 o 
   7  -5  11       30.59       31.97     14.70 o 
   8  -5  11        6.29        2.11     14.04 o 
   9  -5  11       29.20       24.93     23.30 o 
  10  -5  11       46.48       51.14     24.65 o 
  11  -5  11       11.15        8.95     24.09 o 
 -13  -4  11        1.45      -15.70     24.30 o 
 -12  -4  11       18.27       31.19     24.43 o 
 -11  -4  11      179.90      202.28     18.02 o 
 -10  -4  11        0.04       11.77     13.97 o 
  -9  -4  11      199.86      239.09     38.74 o 
  -8  -4  11       56.31       59.39     15.62 o 
  -7  -4  11        9.60       14.99     12.92 o 
  -6  -4  11       29.45       32.06     12.83 o 
  -5  -4  11       17.19       16.31     11.23 o 
  -4  -4  11       38.85       35.99     10.09 o 
  -3  -4  11       56.71       53.00      9.04 o 
  -2  -4  11      361.97      379.88      9.55 o 
  -1  -4  11        0.92        4.54      5.23 o 
   0  -4  11      225.62      219.35     11.81 o 
   1  -4  11      282.52      295.59     11.68 o 
   2  -4  11      100.42      101.56     10.44 o 
   3  -4  11       83.04       96.87     10.23 o 
   4  -4  11      193.35      181.16     11.92 o 
   5  -4  11        1.39        3.08     10.02 o 
   6  -4  11        5.36        8.78     11.53 o 
   7  -4  11      127.63       90.86     12.92 o 
   8  -4  11       10.30       16.42     13.31 o 
   9  -4  11       65.33       59.24     22.06 o 
  10  -4  11        3.67       -2.43     22.27 o 
  11  -4  11        1.01       -6.16     23.68 o 
  12  -4  11       19.29        6.56     24.39 o 
 -13  -3  11       17.90       16.59     24.20 o 
 -12  -3  11       28.76       29.44     23.78 o 
 -11  -3  11      164.29      152.84     23.31 o 
 -10  -3  11        0.71       -1.48     13.19 o 
  -9  -3  11       85.74       70.98     13.39 o 
  -8  -3  11      681.49      604.73     21.14 o 
  -7  -3  11      576.48      555.34     19.52 o 
  -6  -3  11       15.02        8.35     10.96 o 
  -5  -3  11      127.85      128.98     11.92 o 
  -4  -3  11       52.85       54.71     10.18 o 
  -3  -3  11        7.05        8.60      8.55 o 
  -2  -3  11      377.19      407.60     11.12 o 
  -1  -3  11      186.12      170.74      6.89 o 
   0  -3  11      196.63      177.27      9.54 o 
   1  -3  11     1404.65     1478.28     29.18 o 
   2  -3  11      586.97      595.59      8.40 o 
   3  -3  11      444.86      442.06      8.56 o 
   4  -3  11        2.41        2.14      5.76 o 
   5  -3  11        1.96        3.53      6.65 o 
   6  -3  11       27.13       23.46      7.63 o 
   7  -3  11       50.85       40.81      8.63 o 
   8  -3  11        0.04       10.98      9.46 o 
   9  -3  11      171.75      128.96     15.52 o 
  10  -3  11      287.46      277.32     26.96 o 
  11  -3  11       24.52       33.51     22.29 o 
  12  -3  11       10.66       -7.57     24.06 o 
 -14  -2  11        2.18       45.35     35.65 o 
 -13  -2  11        8.02       -4.47     24.04 o 
 -12  -2  11       29.00       24.75     23.52 o 
 -11  -2  11       14.31       14.24     21.22 o 
 -10  -2  11      532.16      606.07     27.19 o 
  -9  -2  11      215.93      224.03     14.36 o 
  -8  -2  11      122.30      112.21     12.32 o 
  -7  -2  11       90.76       86.33     12.65 o 
  -6  -2  11     6450.93     6268.52    111.56 o 
  -5  -2  11      626.32      577.39     16.49 o 
  -4  -2  11      479.31      504.87     14.56 o 
  -3  -2  11      156.98      149.05     10.07 o 
  -2  -2  11        4.33        6.26      7.38 o 
  -1  -2  11      297.80      304.85     14.11 o 
   0  -2  11     1278.09     1262.74     18.88 o 
   1  -2  11      140.38      126.60     11.03 o 
   2  -2  11      220.77      265.92      8.09 o 
   3  -2  11      115.10      105.20      6.26 o 
   4  -2  11       36.66       37.14      5.95 o 
   5  -2  11        5.01        6.77      6.54 o 
   6  -2  11        0.20        4.70      7.35 o 
   7  -2  11      514.83      467.85     15.11 o 
   8  -2  11       32.59       11.71     10.35 o 
   9  -2  11       81.95       62.31     20.36 o 
  10  -2  11        4.79        8.17     21.75 o 
  11  -2  11      170.67      150.74     18.94 o 
  12  -2  11      131.58      171.90     28.55 o 
  13  -2  11        3.48       18.87     25.29 o 
 -14  -1  11        0.05       -2.50     25.26 o 
 -13  -1  11       16.00       -7.55     24.68 o 
 -12  -1  11       71.24       63.94     22.76 o 
 -11  -1  11       20.46       26.87     20.37 o 
 -10  -1  11        1.92       -1.09     18.38 o 
  -9  -1  11        3.23        3.87     17.62 o 
  -8  -1  11       22.93       24.88      9.96 o 
  -7  -1  11     2362.14     2242.19     27.34 o 
  -6  -1  11       90.56       66.42      9.25 o 
  -5  -1  11      393.24      397.12     13.58 o 
  -4  -1  11       21.35       15.02      8.61 o 
  -3  -1  11      133.56       95.42      9.97 o 
  -2  -1  11      411.86      400.08     16.68 o 
  -1  -1  11      849.45      791.60     18.42 o 
   0  -1  11      339.94      384.53     14.14 o 
   1  -1  11      488.62      466.97      7.86 o 
   2  -1  11      433.66      464.85      8.09 o 
   3  -1  11      565.20      581.71      9.02 o 
   4  -1  11     3336.70     3366.96     28.67 o 
   5  -1  11       40.47       51.76     10.48 o 
   6  -1  11      139.14      137.16      9.56 o 
   7  -1  11      113.84      108.33     10.22 o 
   8  -1  11      380.97      375.89     24.24 o 
   9  -1  11        0.01        6.54     19.14 o 
  10  -1  11       39.70       32.02     23.41 o 
  11  -1  11      352.54      360.26     31.37 o 
  12  -1  11       77.67       84.47     29.07 o 
  13  -1  11        0.07        7.32     29.73 o 
  14  -1  11        0.51        2.57     25.15 o 
 -14   0  11        0.86      -20.96     27.76 o 
 -13   0  11        2.09        7.03     23.71 o 
 -12   0  11        3.64       17.10     23.50 o 
 -11   0  11       24.68       17.28     19.36 o 
 -10   0  11       19.62        7.31     19.49 o 
  -9   0  11       60.87       46.50     18.27 o 
  -8   0  11        9.60        4.62     16.20 o 
  -7   0  11      238.04      216.31     11.19 o 
  -6   0  11        6.32       10.45      7.99 o 
  -5   0  11      191.37      185.52      9.10 o 
  -4   0  11       32.48       28.32      7.05 o 
  -3   0  11      726.58      739.79     17.90 o 
  -2   0  11     1679.39     1903.00     27.19 o 
  -1   0  11      167.48      142.24     11.92 o 
   0   0  11     2012.73     2253.94     25.92 o 
   1   0  11      656.39      707.53     12.12 o 
   2   0  11      983.55     1008.39     21.31 o 
   3   0  11      104.15       88.26     12.47 o 
   4   0  11      206.36      218.31     12.05 o 
   5   0  11      595.63      624.33     11.95 o 
   6   0  11       20.70       17.72      6.93 o 
   7   0  11       19.38       33.99      8.46 o 
   8   0  11        8.11        5.40     18.62 o 
   9   0  11        6.34       27.08     20.61 o 
  10   0  11      113.80      108.61     24.44 o 
  11   0  11       90.73      126.81     26.85 o 
  12   0  11      131.99      172.95     31.80 o 
  13   0  11       17.41        8.98     31.16 o 
  14   0  11        4.07        7.74     34.16 o 
 -14   1  11       15.17       -1.27     24.18 o 
 -13   1  11        1.88        7.79     25.21 o 
 -12   1  11       38.90       53.00     23.45 o 
 -11   1  11       34.45       47.84     20.81 o 
 -10   1  11       16.49       21.37     18.09 o 
  -9   1  11       72.94       54.45     17.53 o 
  -8   1  11       17.89       19.00     15.83 o 
  -7   1  11        0.05        0.88     13.18 o 
  -6   1  11      885.53      830.71     13.82 o 
  -5   1  11      338.34      329.40      9.50 o 
  -4   1  11        7.90       12.76      6.31 o 
  -3   1  11     1201.45     1327.84     16.01 o 
  -2   1  11      127.96      145.93      7.65 o 
  -1   1  11     3728.29     4179.33     57.18 o 
   0   1  11     1140.10     1232.85     11.29 o 
   1   1  11      252.38      283.32      9.36 o 
   2   1  11     1412.01     1490.55     27.38 o 
   3   1  11      414.25      427.49     18.47 o 
   4   1  11       10.27       11.93     13.20 o 
   5   1  11     1519.44     1466.02     73.15 o 
   6   1  11        0.31        5.48      5.96 o 
   7   1  11       27.75       20.76     17.52 o 
   8   1  11     1222.96     1238.11     38.40 o 
   9   1  11        0.07       -1.26     22.18 o 
  10   1  11       56.72       56.62     24.60 o 
  11   1  11       30.77       40.59     27.83 o 
  12   1  11       34.63       15.36     27.97 o 
  13   1  11      100.22      175.67     35.81 o 
  14   1  11        1.99       20.34     34.07 o 
 -13   2  11        2.70       15.41     22.63 o 
 -12   2  11       12.59       12.37     21.20 o 
 -11   2  11        0.07        9.26     20.16 o 
 -10   2  11       35.87       31.30     18.28 o 
  -9   2  11       21.22        7.08     16.52 o 
  -8   2  11       70.28       65.46     15.88 o 
  -7   2  11      641.32      613.48     22.45 o 
  -6   2  11      711.35      664.77     19.80 o 
  -5   2  11        1.46        0.88      3.93 o 
  -4   2  11      257.60      251.99     29.53 o 
  -3   2  11      564.81      530.33      8.93 o 
  -2   2  11      374.49      396.99      8.66 o 
  -1   2  11     2749.06     2980.47     20.58 o 
   0   2  11     1679.58     1800.28     16.83 o 
   1   2  11       13.06        8.86      4.95 o 
   2   2  11      551.31      599.19     16.89 o 
   3   2  11      967.94     1010.36     25.95 o 
   4   2  11      380.23      366.67     20.40 o 
   5   2  11      458.49      442.74     22.22 o 
   6   2  11      311.86      304.29      9.13 o 
   7   2  11       65.14       61.40     19.84 o 
   8   2  11      348.31      378.60     28.56 o 
   9   2  11      846.39      793.66     36.94 o 
  10   2  11       49.95       70.99     27.19 o 
  11   2  11       35.41       54.53     28.89 o 
  12   2  11       53.35       51.37     29.45 o 
  13   2  11       68.19      103.02     35.01 o 
  14   2  11       17.24       20.36     37.76 o 
 -13   3  11       10.95        9.01     24.59 o 
 -12   3  11       81.98       96.18     23.42 o 
 -11   3  11       87.15       80.97     21.98 o 
 -10   3  11       42.51       43.30     18.93 o 
  -9   3  11       25.49       27.24     18.18 o 
  -8   3  11        7.58        6.53     15.19 o 
  -7   3  11      475.36      455.64     19.83 o 
  -6   3  11      631.38      618.85     19.93 o 
  -5   3  11      244.83      286.19     22.36 o 
  -4   3  11       12.55       12.25     13.35 o 
  -3   3  11       26.58       34.08     14.05 o 
  -2   3  11        9.02       13.88      3.44 o 
  -1   3  11      101.29       90.90      8.65 o 
   0   3  11      237.92      270.14     13.54 o 
   1   3  11      126.07      138.66      6.75 o 
   2   3  11       75.47       63.96      4.62 o 
   3   3  11       63.07       61.89     14.71 o 
   4   3  11       62.68       80.82     15.31 o 
   5   3  11       73.88       52.51     17.03 o 
   6   3  11     2311.74     2158.24     83.61 o 
   7   3  11      160.05      153.55     21.44 o 
   8   3  11      617.86      672.24     33.71 o 
   9   3  11      105.69      121.58     27.13 o 
  10   3  11        2.78       -8.87     24.98 o 
  11   3  11      235.16      233.08     32.12 o 
  12   3  11        6.41        7.20     32.68 o 
  13   3  11      243.58      350.45     43.43 o 
  14   3  11       44.35       49.40     39.81 o 
 -13   4  11        1.10       -1.92     23.79 o 
 -12   4  11        5.80        1.75     24.08 o 
 -11   4  11        7.30        2.85     21.14 o 
 -10   4  11      185.80      176.77     22.69 o 
  -9   4  11      155.16      191.57     19.97 o 
  -8   4  11       33.91       24.92     15.94 o 
  -7   4  11      759.03      774.98     23.95 o 
  -6   4  11       73.56       78.58     13.03 o 
  -5   4  11      690.05      739.78     30.34 o 
  -4   4  11        6.02       30.61     16.44 o 
  -3   4  11        2.56       -1.30     14.42 o 
  -2   4  11        7.04        2.17     13.18 o 
  -1   4  11       40.79       43.59      8.45 o 
   0   4  11      816.55      798.29     15.39 o 
   1   4  11      430.96      428.27     10.05 o 
   2   4  11        5.71        3.62      4.80 o 
   3   4  11       10.03       14.32      4.72 o 
   4   4  11      199.89      175.28     12.80 o 
   5   4  11       81.42       78.49     11.47 o 
   6   4  11     2436.85     2394.83     48.58 o 
   7   4  11      994.85      936.56     35.34 o 
   8   4  11      293.36      270.92     29.09 o 
   9   4  11        4.05        5.94     25.42 o 
  10   4  11        2.14        6.92     26.92 o 
  11   4  11       63.86       95.98     34.07 o 
  12   4  11       10.31       16.23     30.62 o 
  13   4  11        0.99       15.49     34.67 o 
  14   4  11        4.51       17.11     35.57 o 
 -13   5  11       27.67       24.38     23.41 o 
 -12   5  11       16.64       19.53     22.00 o 
 -11   5  11      259.78      294.92     26.99 o 
 -10   5  11       32.91       45.32     20.13 o 
  -9   5  11       11.05       17.42     17.75 o 
  -8   5  11       32.47       48.32     17.83 o 
  -7   5  11        2.86        4.47     16.01 o 
  -6   5  11       90.70       89.74     15.44 o 
  -5   5  11      351.05      325.01     27.05 o 
  -4   5  11        0.46       -0.45     16.91 o 
  -3   5  11       43.56       29.67     14.90 o 
  -2   5  11       93.54      101.98     14.92 o 
  -1   5  11       43.95       41.16      9.40 o 
   0   5  11      238.56      225.82      9.04 o 
   1   5  11      210.73      220.25      8.52 o 
   2   5  11     1068.34     1105.06     15.21 o 
   3   5  11      389.83      396.80      8.55 o
[truncated: 501,502 more chars]
